# Supplementary material for: Memory-Enhancing Effects of Origanum majorana Essential Oil in an Alzheimer’s Amyloid beta1-42 Rat Model: A Molecular and Behavioral Study
Source: Antioxidants (Basel). 2020 Sep 26;9(10):919. doi: 10.3390/antiox9100919 (PMC7600529; doi:10.3390/antiox9100919)
Supplement: Supplementary file 1 [file antioxidants-09-00919-s001.zip]

Archive with 4 entries (3 files):
- Supplementary File/
- Supplementary File/PPA_2020_Rat Project_Supplemental_File_1.docx
- Supplementary File/PPA_2020_Rat Project_Supplemental_File_2.docx
- Supplementary File/PPA_2020_Rat_Project_Supplemental_File_3.xlsx
