# Supplementary material for: Memory-Enhancing Effects of Origanum majorana Essential Oil in an Alzheimer’s Amyloid beta1-42 Rat Model: A Molecular and Behavioral Study
Source: Antioxidants (Basel). 2020 Sep 26;9(10):919. doi: 10.3390/antiox9100919 (PMC7600529; doi:10.3390/antiox9100919)
Supplement: Supplementary file 1 [file antioxidants-09-00919-s001.zip › Supplementary File/PPA_2020_Rat_Project_Supplemental_File_3.xlsx]

## Sheet: sheet
						Amount (fmol on column)									Aβ1-42 alone/Aβ1-42+1%OmEO		Aβ1-42 alone/Aβ1-42+3%OmEO		Aβ1-42+1%OmEO/Aβ1-42+3%OmEO
Accession	Peptide count	Unique peptides	Confidence score	Mass	Description	Aβ1-42 alone_01	Aβ1-42 alone_02	Aβ1-42+1%OmEO_01	Aβ1-42+1%OmEO_02	Aβ1-42+3%OmEO_01	Aβ1-42+3%OmEO_02	Aβ1-42 alone	Aβ1-42+1%OmEO	Aβ1-42+3%OmEO	Anova (p)	Fold change	Anova (p)	Fold change	Anova (p)	Fold change
A0A0G2JSV6;G3V8R3	9	7	112.95	15455.6	Globin c2 OS=Rattus norvegicus OX=10116 GN=Hba-a2 PE=1 SV=1	457.977	490.184	402.63	399.836	385.751	407.482	474.08	401.233	396.617	0.0397135	0.846339	0.0550953	0.836602	0.707668	1.01164
P02091;A0A0G2JSW3	16	3	211.801	16093.5	Hemoglobin subunit beta-1 OS=Rattus norvegicus OX=10116 GN=Hbb PE=1 SV=3	352.205	342.908	331.666	324.997	304.726	297.952	347.557	328.331	301.339	0.0772472	0.944684	0.0146684	0.867021	0.0297874	1.08957
P02688;Q5XFW1	17	17	239.876	21559.3	Myelin basic protein OS=Rattus norvegicus OX=10116 GN=Mbp PE=1 SV=3	279.954	288.568	311.92	303.161	255.53	258.82	284.261	307.54	257.175	0.0632264	1.08189	0.0259825	0.904715	0.00754106	1.19584
A0A0G2K3K2;P60711;P63259;D3ZRN3	41	18	534.63	42428.5	Actin_ cytoplasmic 1 OS=Rattus norvegicus OX=10116 GN=Actb PE=1 SV=1	231.401	239.644	239.005	227.658	224.797	207.518	235.522	233.331	216.158	0.781479	0.990697	0.186213	0.91778	0.241866	1.07945
P60203	11	11	108.557	30875.6	Myelin proteolipid protein OS=Rattus norvegicus OX=10116 GN=Plp1 PE=1 SV=2	218.025	209.866	168.211	171.682	158.64	157.298	213.945	169.946	157.969	0.00872308	0.794345	0.00412812	0.738361	0.0221674	1.07582
P13233;A0A0G2JY30;D3ZW78;F1LPC6;Q9JHW1	40	39	502.45	47667.7	2'_3'-cyclic-nucleotide 3'-phosphodiesterase OS=Rattus norvegicus OX=10116 GN=Cnp PE=1 SV=2	119.219	113.307	110.754	110.123	88.8545	87.8852	116.263	110.439	88.3698	0.184043	0.949902	0.00889292	0.760086	0.000768328	1.24973
P47942	38	32	497.389	62676.9	Dihydropyrimidinase-related protein 2 OS=Rattus norvegicus OX=10116 GN=Dpysl2 PE=1 SV=1	115.168	109.965	117.835	111.301	96.4958	88.3075	112.566	114.568	92.4016	0.68082	1.01778	0.0581949	0.820863	0.0549143	1.23989
P68035;P68136;A0A0G2K4M6;P62738;P63269	28	5	348.987	42361.2	Actin_ alpha cardiac muscle 1 OS=Rattus norvegicus OX=10116 GN=Actc1 PE=2 SV=1	98.5582	100.441	103.226	99.8306	97.4132	94.0179	99.4998	101.528	95.7155	0.405578	1.02039	0.192753	0.961967	0.13669	1.06073
P85108	45	2	607.382	50306.3	Tubulin beta-2A chain OS=Rattus norvegicus OX=10116 GN=Tubb2a PE=1 SV=1	96.4231	94.6652	96.5136	91.5495	95.3159	88.4323	95.5442	94.0316	91.8741	0.619592	0.984169	0.41051	0.961588	0.658405	1.02348
P0DP29;P0DP30;P0DP31;Q5U206;D4ABV5;Q304F3	11	11	155.958	16837.7	Calmodulin-1 OS=Rattus norvegicus OX=10116 GN=Calm1 PE=1 SV=1	92.3215	96.4466	95.6721	88.7492	80.1766	76.7789	94.3841	92.2106	78.4777	0.639334	0.976973	0.0266813	0.831472	0.0656154	1.17499
P11517;O88752	16	3	192.101	16096.5	Hemoglobin subunit beta-2 OS=Rattus norvegicus OX=10116 PE=1 SV=2	92.6657	92.4592	74.189	73.5199	80.3562	78.9701	92.5624	73.8544	79.6631	0.000426655	0.797888	0.00339696	0.860642	0.0163866	0.927084
P07335	27	26	324.571	43010.5	Creatine kinase B-type OS=Rattus norvegicus OX=10116 GN=Ckb PE=1 SV=2	93.5487	91.136	95.8243	95.5354	83.3883	79.9021	92.3424	95.6799	81.6452	0.113731	1.03614	0.0388549	0.884158	0.0176788	1.1719
G3V6D3;P10719	32	31	417.999	56344.6	ATP synthase subunit beta OS=Rattus norvegicus OX=10116 GN=Atp5f1b PE=1 SV=1	91.0033	87.303	98.6655	92.183	98.2106	92.6032	89.1532	95.4243	95.4069	0.231579	1.07034	0.201171	1.07015	0.999421	1.00018
P06687;A0A0G2JWS9;G3V8S4;P54708;D3ZU79	62	42	765.636	113117	Sodium/potassium-transporting ATPase subunit alpha-3 OS=Rattus norvegicus OX=10116 GN=Atp1a3 PE=1 SV=2	85.7074	83.4528	82.9079	79.9038	77.6025	73.6344	84.5801	81.4059	75.6185	0.234226	0.962471	0.0623878	0.894046	0.147727	1.07653
P04797;D3ZGY4;M0R590;M0R660;E9PTN6;A0A0G2K7M1;A0A0G2K8S2;E9PTV9;B1WBQ8;D3ZQT0;F1LUI2;F1M2N4;Q9ESV6;D3ZEN2;D3ZME3;D3ZWV2;F1M4G6;Q498M9	27	26	326.481	36113.2	Glyceraldehyde-3-phosphate dehydrogenase OS=Rattus norvegicus OX=10116 GN=Gapdh PE=1 SV=3	85.1231	82.184	110.176	105.159	131.784	123.268	83.6535	107.667	127.526	0.0131234	1.28706	0.00793187	1.52446	0.0534697	0.844277
P10111;A0A0G2K1P0;A0A0G2K2E4;M0RCZ9	11	11	146.23	18102.5	Peptidyl-prolyl cis-trans isomerase A OS=Rattus norvegicus OX=10116 GN=Ppia PE=1 SV=2	79.75	83.2999	82.4458	78.9693	87.5645	84.0559	81.5249	80.7075	85.8102	0.773536	0.989974	0.228303	1.05256	0.17495	0.940536
P69897	40	3	535.684	50127.2	Tubulin beta-5 chain OS=Rattus norvegicus OX=10116 GN=Tubb5 PE=1 SV=1	81.54	76.929	97.0292	93.5643	93.1656	86.5405	79.2345	95.2967	89.8531	0.0327836	1.20272	0.116215	1.13401	0.285826	1.06058
P07340;A0A096MJI9	17	17	202.188	35600.8	Sodium/potassium-transporting ATPase subunit beta-1 OS=Rattus norvegicus OX=10116 GN=Atp1b1 PE=1 SV=1	72.871	73.8548	71.4399	71.4567	64.084	66.8705	73.3629	71.4483	65.4773	0.0587984	0.973903	0.0362879	0.892513	0.0543793	1.09119
P04636	18	18	192.769	36139.8	Malate dehydrogenase_ mitochondrial OS=Rattus norvegicus OX=10116 GN=Mdh2 PE=1 SV=2	72.5387	67.2607	68.6023	65.2138	68.6296	64.7883	69.8997	66.9081	66.709	0.441087	0.957201	0.431465	0.954353	0.943413	1.00298
P11980	41	7	467.808	58331.2	Pyruvate kinase PKM OS=Rattus norvegicus OX=10116 GN=Pkm PE=1 SV=3	68.7293	66.1337	66.7146	65.0269	58.0805	55.1041	67.4315	65.8707	56.5923	0.41947	0.976855	0.0328391	0.839257	0.035071	1.16395
P63018;D4A4S3;M0RCB1;F1LZI1;M0R8M9;A0A0G2JVI3;A0A0G2JUT0;P0DMW0;P0DMW1;P55063	40	30	525.172	71099.3	Heat shock cognate 71 kDa protein OS=Rattus norvegicus OX=10116 GN=Hspa8 PE=1 SV=1	64.1223	66.5649	66.8321	64.1215	64.222	61.667	65.3436	65.4768	62.9445	0.949416	1.00204	0.307721	0.963285	0.306806	1.04023
A9UMV8;D3ZVK7;G3V9C0;M0RCL5;M0RDM4;P0C169;P0C170;Q00728;Q4FZT6;Q64598;Q6I8Q6;D4ACV3;P02262;P0CC09;D3ZXP3;D3ZWE0;M0R6X5	4	2	53.2236	14045.5	Histone H2A.J OS=Rattus norvegicus OX=10116 GN=H2aj PE=2 SV=1	67.9248	59.0812	64.4872	63.389	69.197	67.1787	63.503	63.9381	68.1879	0.907608	1.00685	0.410937	1.07377	0.0641285	0.937675
P48500;A0A0G2JWJ4;A0A0G2JWU1	18	18	246.011	27362.2	Triosephosphate isomerase OS=Rattus norvegicus OX=10116 GN=Tpi1 PE=1 SV=2	62.8158	53.9135	60.9728	58.0199	56.3347	51.5936	58.3647	59.4963	53.9642	0.811473	1.01939	0.477293	0.924604	0.191002	1.10252
P05065;Q6AY07	25	23	319.99	39808.2	Fructose-bisphosphate aldolase A OS=Rattus norvegicus OX=10116 GN=Aldoa PE=1 SV=2	56.3911	55.2093	51.6591	51.2097	51.1123	53.8279	55.8002	51.4344	52.4701	0.0192275	0.92176	0.157659	0.940321	0.532874	0.980261
P15999;F1LP05;A0A0G2K099	42	42	492.742	59867.8	ATP synthase subunit alpha_ mitochondrial OS=Rattus norvegicus OX=10116 GN=Atp5f1a PE=1 SV=2	54.6938	54.3278	62.7301	59.7292	56.2547	55.0878	54.5108	61.2296	55.6713	0.0426424	1.12326	0.196374	1.02129	0.0706171	1.09984
P02770;A0A0G2JSH5	46	45	526.791	70726.8	Albumin OS=Rattus norvegicus OX=10116 GN=Alb PE=1 SV=2	54.7129	54.1069	57.0039	53.8227	59.881	57.3291	54.4099	55.4133	58.605	0.603241	1.01844	0.0810729	1.0771	0.25935	0.945538
Q00981	12	12	175.652	25180.5	Ubiquitin carboxyl-terminal hydrolase isozyme L1 OS=Rattus norvegicus OX=10116 GN=Uchl1 PE=1 SV=2	52.1427	51.9458	39.2559	40.2116	41.084	40.1349	52.0442	39.7338	40.6095	0.00202756	0.763461	0.00226758	0.780288	0.323187	0.978436
P07632	7	7	91.0141	16082.8	Superoxide dismutase [Cu-Zn] OS=Rattus norvegicus OX=10116 GN=Sod1 PE=1 SV=2	49.9413	50.2706	39.6656	39.2986	38.8174	39.8296	50.106	39.4821	39.3235	0.00057009	0.787972	0.00298939	0.784806	0.79283	1.00403
P25113;F1M1Y1;P16290	17	17	204.743	28946.1	Phosphoglycerate mutase 1 OS=Rattus norvegicus OX=10116 GN=Pgam1 PE=1 SV=4	50.276	48.2104	48.2162	44.3485	45.1185	42.7799	49.2432	46.2823	43.9492	0.312275	0.939873	0.0782907	0.892493	0.410057	1.05309
P00507	25	25	257.004	47713.6	Aspartate aminotransferase_ mitochondrial OS=Rattus norvegicus OX=10116 GN=Got2 PE=1 SV=2	50.052	46.4087	47.3933	45.9174	46.2251	44.2071	48.2303	46.6554	45.2161	0.509468	0.967345	0.281747	0.937504	0.369095	1.03183
P07936	13	13	186.355	23717.4	Neuromodulin OS=Rattus norvegicus OX=10116 GN=Gap43 PE=1 SV=1	45.6416	45.7344	31.4484	35.1966	27.7473	27.3082	45.688	33.3225	27.5278	0.0300938	0.729349	0.000251598	0.602516	0.0794783	1.21051
P31044	13	13	186.012	20915.5	Phosphatidylethanolamine-binding protein 1 OS=Rattus norvegicus OX=10116 GN=Pebp1 PE=1 SV=3	46.0397	44.8932	43.3798	41.8066	37.2349	35.1912	45.4664	42.5932	36.213	0.0998139	0.936804	0.0179099	0.796478	0.0404883	1.17618
O88989	10	10	97.1809	36654.3	Malate dehydrogenase_ cytoplasmic OS=Rattus norvegicus OX=10116 GN=Mdh1 PE=1 SV=3	45.5035	44.0587	44.2139	42.5569	40.0305	39.1152	44.7811	43.3854	39.5728	0.332258	0.968833	0.024845	0.883695	0.0543021	1.09634
P16617;M0R6Y8;Q5XIV1;A0A096MJL6	26	26	335.31	44937.8	Phosphoglycerate kinase 1 OS=Rattus norvegicus OX=10116 GN=Pgk1 PE=1 SV=2	45.8451	43.1243	41.7354	39.6321	38.386	37.062	44.4847	40.6837	37.724	0.155879	0.914556	0.0430072	0.848023	0.137412	1.07846
P31596;G3V6R0	17	17	225.752	62619.7	Excitatory amino acid transporter 2 OS=Rattus norvegicus OX=10116 GN=Slc1a2 PE=1 SV=2	43.3555	45.2151	41.431	43.0491	42.2872	42.4287	44.2853	42.24	42.358	0.238364	0.953817	0.170325	0.95648	0.891429	0.997216
P09951	27	23	334.545	74159.6	Synapsin-1 OS=Rattus norvegicus OX=10116 GN=Syn1 PE=1 SV=3	43.5989	42.7156	41.1988	39.6749	44.158	43.3436	43.1573	40.4368	43.7508	0.0932015	0.936965	0.427247	1.01375	0.0642018	0.924254
P61765	43	43	505.03	67968	Syntaxin-binding protein 1 OS=Rattus norvegicus OX=10116 GN=Stxbp1 PE=1 SV=1	42.9097	42.4912	40.8749	37.8076	41.0898	39.9455	42.7005	39.3413	40.5177	0.170129	0.921331	0.0722303	0.948882	0.543188	0.970965
Q5XIF6	31	5	424.361	50665.8	Tubulin alpha-4A chain OS=Rattus norvegicus OX=10116 GN=Tuba4a PE=1 SV=1	44.3541	39.4839	47.2505	45.5737	45.1534	43.9878	41.919	46.4121	44.5706	0.231768	1.10719	0.401733	1.06325	0.211696	1.04132
P59215;A0A0G2JWA1;D3ZSS5;P29348	24	21	263.665	40638.9	Guanine nucleotide-binding protein G(o) subunit alpha OS=Rattus norvegicus OX=10116 GN=Gnao1 PE=1 SV=2	40.813	40.4373	40.6236	39.9106	42.8966	40.1287	40.6252	40.2671	41.5127	0.467736	0.991186	0.595427	1.02185	0.476963	0.969996
B4F7C2	41	8	545.961	50042.1	Tubulin beta chain OS=Rattus norvegicus OX=10116 GN=Tubb4a PE=1 SV=1	41.2105	39.8851	49.0867	47.6358	43.6997	41.1749	40.5478	48.3613	42.4373	0.0154803	1.1927	0.31424	1.0466	0.0590314	1.13959
Q4QRB4	39	14	492.501	50875	Tubulin beta-3 chain OS=Rattus norvegicus OX=10116 GN=Tubb3 PE=1 SV=1	41.7463	38.0726	42.2	42.1267	43.4398	42.7438	39.9095	42.1634	43.0918	0.348146	1.05648	0.238272	1.07974	0.115766	0.978455
A0A0G2JV65;P63102	20	16	248.102	29159.6	14-3-3 protein zeta/delta OS=Rattus norvegicus OX=10116 GN=Ywhaz PE=1 SV=1	39.9221	38.2935	30.9496	33.3577	27.543	27.0863	39.1078	32.1536	27.3147	0.044524	0.82218	0.00389154	0.698446	0.0515712	1.17716
G3V733;Q63537	20	14	207.259	63697.9	Synapsin II_ isoform CRA_a OS=Rattus norvegicus OX=10116 GN=Syn2 PE=1 SV=3	39.2865	37.3933	31.097	29.5228	38.1898	37.3309	38.3399	30.3099	37.7603	0.0224682	0.790557	0.636723	0.984883	0.0161982	0.802691
P06686	56	35	622.212	113529	Sodium/potassium-transporting ATPase subunit alpha-2 OS=Rattus norvegicus OX=10116 GN=Atp1a2 PE=1 SV=1	38.173	37.2603	34.8856	34.5559	31.4416	31.9289	37.7166	34.7207	31.6853	0.023821	0.920568	0.00670426	0.840087	0.00961376	1.0958
Q9Z2L0	16	16	163.833	30869.6	Voltage-dependent anion-selective channel protein 1 OS=Rattus norvegicus OX=10116 GN=Vdac1 PE=1 SV=4	36.3455	33.8187	33.4164	32.3621	34.7415	33.8877	35.0821	32.8893	34.3146	0.245948	0.937495	0.628796	0.978123	0.171377	0.958463
M0R5J4;P04764;F1M9V3;A0A0G2K4Y2	36	29	405.904	47474.1	Uncharacterized protein OS=Rattus norvegicus OX=10116 PE=3 SV=1	35.0953	34.9071	32.83	32.7474	32.0478	31.2407	35.0012	32.7887	31.6442	0.00206071	0.936786	0.0162745	0.904089	0.108782	1.03617
A0A0G2JSQ1;Q63754	8	5	92.2225	14221.8	Beta-synuclein OS=Rattus norvegicus OX=10116 GN=Sncb PE=1 SV=1	34.3799	34.8561	34.7483	33.2759	33.6312	33.8338	34.618	34.0121	33.7325	0.513921	0.982498	0.0746935	0.97442	0.748684	1.00829
P07323;D3ZNJ9	35	26	413.24	47539.8	Gamma-enolase OS=Rattus norvegicus OX=10116 GN=Eno2 PE=1 SV=2	34.3177	34.4259	30.5558	29.0508	29.2883	29.5705	34.3718	29.8033	29.4294	0.0299332	0.867085	0.00105438	0.856208	0.679094	1.0127
P10888	9	9	103.335	19571.6	Cytochrome c oxidase subunit 4 isoform 1_ mitochondrial OS=Rattus norvegicus OX=10116 GN=Cox4i1 PE=1 SV=1	34.2005	34.5378	31.3932	30.2857	32.1393	29.8311	34.3691	30.8394	30.9852	0.0281886	0.897301	0.108967	0.901542	0.92867	0.995295
P45592;A0A0G2KA35	12	8	163.566	18760.7	Cofilin-1 OS=Rattus norvegicus OX=10116 GN=Cfl1 PE=1 SV=3	33.1815	33.0622	31.0902	30.1353	32.9585	30.6637	33.1219	30.6127	31.8111	0.037393	0.924246	0.373897	0.960427	0.437019	0.962328
A0A0U1RVI9;P27952;M0RAJ8;A0A0G2KB28;D3ZAS1;D3ZIY7;D3ZT78;O55213	4	4	33.7112	28874.5	RCG34378_ isoform CRA_h OS=Rattus norvegicus OX=10116 GN=rCG_34378 PE=3 SV=1	33.7157	31.5565	19.1449	19.7024	25.337	25.7927	32.6361	19.4236	25.5649	0.00480738	0.595158	0.0192146	0.783331	0.00375831	0.759779
D3ZD09;D3ZSB0	5	5	53.6296	10299.6	Cytochrome c oxidase subunit OS=Rattus norvegicus OX=10116 GN=Cox6b1 PE=1 SV=1	32.2817	32.205	33.7348	31.6919	34.912	33.0966	32.2433	32.7133	34.0043	0.698339	1.01458	0.186774	1.05462	0.444368	0.962035
D4A1Q2;F1LST4;D3ZKD9;P19332;A0JN25	21	21	239.45	71879.4	Microtubule-associated protein OS=Rattus norvegicus OX=10116 GN=Mapt PE=1 SV=1	32.44	31.8614	27.1685	26.291	30.3993	31.2248	32.1507	26.7298	30.8121	0.0101109	0.83139	0.118628	0.958363	0.0214954	0.86751
P62804	13	13	151.529	11367.4	Histone H4 OS=Rattus norvegicus OX=10116 GN=H4c2 PE=1 SV=2	31.6946	32.4732	30.4105	31.0892	29.2021	30.1403	32.0839	30.7499	29.6712	0.122437	0.958421	0.0591996	0.9248	0.204699	1.03636
P37377	9	6	121.572	14515.3	Alpha-synuclein OS=Rattus norvegicus OX=10116 GN=Snca PE=1 SV=1	32.314	31.7317	27.7082	27.8712	32.0398	33.5494	32.0228	27.7897	32.7946	0.00451201	0.867808	0.441127	1.0241	0.0191395	0.847386
P04631	4	4	50.5148	10858.1	Protein S100-B OS=Rattus norvegicus OX=10116 GN=S100b PE=1 SV=2	32.7464	30.5686	27.613	24.3224	35.4956	33.7761	31.6575	25.9677	34.6358	0.109699	0.82027	0.167418	1.09408	0.0510773	0.749735
Q9ER34	37	35	423.615	86174.9	Aconitate hydratase_ mitochondrial OS=Rattus norvegicus OX=10116 GN=Aco2 PE=1 SV=2	31.3966	31.8371	32.7442	32.68	30.8113	29.8012	31.6168	32.7121	30.3062	0.0400799	1.03464	0.143181	0.958547	0.0444395	1.07939
P61265;G3V632;P50279;Q7TS57	16	15	198.325	33472.9	Syntaxin-1B OS=Rattus norvegicus OX=10116 GN=Stx1b PE=1 SV=1	30.4565	31.4385	24.0653	21.9854	20.1133	20.7461	30.9475	23.0254	20.4297	0.0250963	0.744014	0.00283814	0.660141	0.130931	1.12705
P09606	17	17	214.262	43009.2	Glutamine synthetase OS=Rattus norvegicus OX=10116 GN=Glul PE=1 SV=3	30.2948	30.5243	31.08	30.2588	27.227	26.69	30.4096	30.6694	26.9585	0.606317	1.00854	0.00772004	0.886515	0.0163438	1.13765
Q63560;F1LQZ9	31	31	307.553	100713	Microtubule-associated protein 6 OS=Rattus norvegicus OX=10116 GN=Map6 PE=1 SV=1	30.2932	30.3632	18.7541	21.5171	21.8693	23.7946	30.3282	20.1356	22.832	0.0267037	0.663924	0.0212504	0.752829	0.25555	0.881905
Q812E9;A0A1B0GWN8	8	7	91.2542	31937	Neuronal membrane glycoprotein M6-a OS=Rattus norvegicus OX=10116 GN=Gpm6a PE=1 SV=1	28.6524	28.9404	21.6072	22.1884	24.1336	26.0997	28.7964	21.8978	25.1167	0.00266809	0.760436	0.073479	0.872216	0.0808377	0.871844
D3ZE63;P30904;D4A3P7;F1LTZ6	4	4	32.3068	12776.5	Uncharacterized protein OS=Rattus norvegicus OX=10116 PE=4 SV=1	27.9909	29.2659	24.3784	23.892	24.7257	24.111	28.6284	24.1352	24.4184	0.0199382	0.843052	0.0249578	0.852942	0.545543	0.988405
P09117;A0A0G2K3Q6;A0A0G2QC57	24	23	285.588	39683	Fructose-bisphosphate aldolase C OS=Rattus norvegicus OX=10116 GN=Aldoc PE=1 SV=3	29.0039	27.7997	24.9631	24.2617	23.655	23.9686	28.4018	24.6124	23.8118	0.0304323	0.86658	0.0155339	0.838391	0.170358	1.03362
P13221	20	20	214.802	46656.9	Aspartate aminotransferase_ cytoplasmic OS=Rattus norvegicus OX=10116 GN=Got1 PE=1 SV=3	28.9214	26.7111	24.7162	23.5335	25.8797	24.0459	27.8162	24.1249	24.9628	0.0934212	0.867294	0.183887	0.897418	0.524492	0.966432
P07825;A0A0G2KAD8	4	4	39.3813	33595.9	Synaptophysin OS=Rattus norvegicus OX=10116 GN=Syp PE=1 SV=1	27.0184	27.5928	22.4877	23.0125	24.2962	24.6459	27.3056	22.7501	24.4711	0.00723345	0.833164	0.013202	0.896193	0.032882	0.929671
G3V7Y3;P35434	2	2	17.3124	17563	ATP synthase subunit delta_ mitochondrial OS=Rattus norvegicus OX=10116 GN=Atp5f1d PE=1 SV=1	27.5659	26.6047	20.0581	22.6309	18.5239	19.5432	27.0853	21.3445	19.0336	0.0623738	0.788047	0.00817986	0.702727	0.228754	1.12141
P26772;A0A0G2JTG1	11	11	112.243	10901.7	10 kDa heat shock protein_ mitochondrial OS=Rattus norvegicus OX=10116 GN=Hspe1 PE=1 SV=3	26.6106	26.3956	23.4983	22.9408	25.2799	24.8036	26.5031	23.2195	25.0418	0.00904364	0.876106	0.031613	0.944861	0.0386962	0.927232
P54311;P52287	15	8	190.542	38175.4	Guanine nucleotide-binding protein G(I)/G(S)/G(T) subunit beta-1 OS=Rattus norvegicus OX=10116 GN=Gnb1 PE=1 SV=4	26.5419	26.4346	23.8889	25.018	25.3619	25.1578	26.4882	24.4535	25.2599	0.0743438	0.923183	0.00893468	0.953625	0.297734	0.968077
Q5BJT9;P25809;P09605;A0A0G2JVQ1;A0A0G2JYN1;B4F7A9	20	18	225.479	47361	Creatine kinase U-type_ mitochondrial OS=Rattus norvegicus OX=10116 GN=Ckmt1 PE=1 SV=1	26.2957	25.8186	27.0675	26.8144	23.701	22.7369	26.0572	26.941	23.219	0.0832814	1.03392	0.0364969	0.891079	0.0198348	1.1603
P63045;P63025	8	5	105.443	12747.8	Vesicle-associated membrane protein 2 OS=Rattus norvegicus OX=10116 GN=Vamp2 PE=1 SV=2	25.7517	25.7307	22.707	22.6636	23.021	22.5476	25.7412	22.6853	22.7843	6.77862e-05	0.881284	0.00717285	0.88513	0.720121	0.995655
P97710;Q499T3	9	9	104.91	56318.1	Tyrosine-protein phosphatase non-receptor type substrate 1 OS=Rattus norvegicus OX=10116 GN=Sirpa PE=1 SV=1	26.3476	24.4713	19.1394	20.288	24.4878	25.1398	25.4095	19.7137	24.8138	0.032752	0.77584	0.615018	0.976557	0.0187004	0.794465
G3V741;P16036;Q6IRH6	9	9	87.873	39987.5	Phosphate carrier protein_ mitochondrial OS=Rattus norvegicus OX=10116 GN=Slc25a3 PE=1 SV=1	25.7459	25.0302	19.4229	20.4726	21.221	22.8362	25.3881	19.9477	22.0286	0.0149462	0.785713	0.0683076	0.867676	0.159836	0.905537
A0A0G2JXE0;A0A0G2JXI9;D3ZNH4;D3ZWM5;G3V8B3;G3V9C7;M0R4L7;Q00715;D3ZLY9;A0A0G2K7R1;D4A817;D3ZNZ9;M0RBQ5;Q00729	10	9	92.4789	13922.2	Histone H2B OS=Rattus norvegicus OX=10116 GN=LOC102549061 PE=3 SV=1	25.0406	24.5503	27.6711	25.7486	28.1239	26.2757	24.7955	26.7098	27.1998	0.186841	1.07721	0.121578	1.09697	0.747838	0.981988
P04642;H9N9H4;P19629;Q6AYX2	18	15	162.613	36735.7	L-lactate dehydrogenase A chain OS=Rattus norvegicus OX=10116 GN=Ldha PE=1 SV=1	24.9248	24.6615	24.2085	25.9492	22.218	23.5015	24.7931	25.0788	22.8598	0.786205	1.01152	0.103939	0.92202	0.174281	1.09707
G3V936;Q8VHF5	20	20	200.151	52116	Citrate synthase OS=Rattus norvegicus OX=10116 GN=Cs PE=1 SV=1	24.3981	24.8943	22.074	22.001	22.2364	21.8193	24.6462	22.0375	22.0279	0.00822462	0.894155	0.0148086	0.893764	0.964634	1.00044
P01830	6	6	69.8923	18400.3	Thy-1 membrane glycoprotein OS=Rattus norvegicus OX=10116 GN=Thy1 PE=1 SV=1	24.5371	24.2893	25.3911	24.621	24.389	25.0279	24.4132	25.0061	24.7084	0.278567	1.02428	0.480333	1.01209	0.612882	1.01205
Q6P6V0	20	20	215.729	62998.2	Glucose-6-phosphate isomerase OS=Rattus norvegicus OX=10116 GN=Gpi PE=1 SV=1	25.1673	23.2483	20.4411	20.0157	20.9772	20.1092	24.2078	20.2284	20.5432	0.0488117	0.835616	0.067874	0.848619	0.583893	0.984677
P31399	14	14	206.742	18820.5	ATP synthase subunit d_ mitochondrial OS=Rattus norvegicus OX=10116 GN=Atp5pd PE=1 SV=3	24.0117	24.1281	27.5001	26.3595	25.8162	24.4057	24.0699	26.9298	25.111	0.0343494	1.11882	0.275193	1.04325	0.184524	1.07243
Q9QX80;Q9QX81	9	8	64.3006	30967.4	CArG-binding factor A OS=Rattus norvegicus OX=10116 GN=Hnrnpab PE=1 SV=1	24.7464	23.3616	18.038	14.9147	18.7276	18.7843	24.054	16.4764	18.7559	0.0612621	0.684974	0.0132161	0.779743	0.293822	0.878462
B0BN85;F1LMY6	2	2	12.965	38433.1	Protein SGT1 homolog OS=Rattus norvegicus OX=10116 GN=Sugt1 PE=2 SV=1	23.4391	24.3139	14.4008	15.0712	16.5669	18.2953	23.8765	14.736	17.4311	0.00364049	0.617177	0.0269237	0.730051	0.0923284	0.845388
A0A0G2K6U1;F1LQ81;Q9QUL6	33	33	339.041	83271	Vesicle-fusing ATPase OS=Rattus norvegicus OX=10116 GN=Nsf PE=1 SV=1	24.0392	23.5681	23.5797	21.8797	26.4785	26.2016	23.8036	22.7297	26.34	0.349953	0.954884	0.012017	1.10655	0.0593253	0.862934
P04906;Q7TP35	8	8	85.7174	23667	Glutathione S-transferase P OS=Rattus norvegicus OX=10116 GN=Gstp1 PE=1 SV=2	23.8582	22.7269	23.0382	21.0411	20.1023	19.2834	23.2926	22.0396	19.6929	0.389824	0.94621	0.0344482	0.845457	0.154346	1.11917
F1M779;P11442	78	78	856.881	193328	Clathrin heavy chain OS=Rattus norvegicus OX=10116 GN=Cltc PE=1 SV=1	23.3182	23.1355	27.4535	25.4972	26.5955	25.2798	23.2269	26.4753	25.9376	0.0727092	1.13986	0.0503264	1.11671	0.697017	1.02073
P50398	26	19	301.579	51107	Rab GDP dissociation inhibitor alpha OS=Rattus norvegicus OX=10116 GN=Gdi1 PE=1 SV=1	22.9436	22.4415	20.2651	19.8258	19.0499	18.4884	22.6925	20.0455	18.7691	0.0153969	0.88335	0.00946364	0.827105	0.0709688	1.068
P21571	5	5	60.3206	12494.4	ATP synthase-coupling factor 6_ mitochondrial OS=Rattus norvegicus OX=10116 GN=Atp5pf PE=1 SV=1	22.1746	20.8696	21.1327	20.544	21.5983	19.1107	21.5221	20.8384	20.3545	0.440669	0.968231	0.490447	0.945748	0.726378	1.02377
A0A0G2JSU1;A0A0G2KAS7;G3V846;P24942;A0A0G2K611	9	8	119.471	54548.2	Amino acid transporter OS=Rattus norvegicus OX=10116 GN=Slc1a3 PE=1 SV=1	21.5642	21.1782	19.3272	19.0296	19.9337	18.7034	21.3712	19.1784	19.3185	0.011881	0.897394	0.0920313	0.903951	0.854808	0.992747
P10960;F7EPE0	11	11	93.7011	62949	Prosaposin OS=Rattus norvegicus OX=10116 GN=Psap PE=1 SV=1	21.7482	20.8268	17.6777	17.3462	18.3169	17.6572	21.2875	17.512	17.9871	0.0143605	0.822642	0.0272284	0.84496	0.325784	0.973587
P05197	24	24	176.81	96253.7	Elongation factor 2 OS=Rattus norvegicus OX=10116 GN=Eef2 PE=1 SV=4	20.8321	21.5614	17.4005	16.1087	18.0746	17.5346	21.1968	16.7546	17.8046	0.0306053	0.790432	0.0168678	0.839967	0.276559	0.941027
P42123	21	18	226.531	36897.6	L-lactate dehydrogenase B chain OS=Rattus norvegicus OX=10116 GN=Ldhb PE=1 SV=2	21.1385	20.5353	18.5775	19.8062	16.8184	17.9848	20.8369	19.1919	17.4016	0.142991	0.921052	0.0385191	0.835134	0.168929	1.10288
A0A0G2KAM3;P49432	14	14	137.463	46648.8	Pyruvate dehydrogenase E1 component subunit beta OS=Rattus norvegicus OX=10116 GN=Pdhb PE=1 SV=1	21.62	19.9064	20.7252	20.7039	20.259	19.35	20.7632	20.7146	19.8045	0.974417	0.997658	0.427214	0.953829	0.187869	1.04595
P63012;D3ZZP2;F1LW77;A0A0G2JTT4;A0A0G2K201;D4A0G7;D4A376;P05714;P35284;P51146;P51156;Q53B90	13	7	136.131	25198	Ras-related protein Rab-3A OS=Rattus norvegicus OX=10116 GN=Rab3a PE=1 SV=1	20.5798	20.8361	22.4704	23.4526	22.7408	24.1497	20.708	22.9615	23.4453	0.0436344	1.10883	0.0563783	1.13218	0.632352	0.979368
P19527	34	29	354.194	61392.4	Neurofilament light polypeptide OS=Rattus norvegicus OX=10116 GN=Nefl PE=1 SV=3	20.8512	20.4904	19.9913	20.7492	17.2492	18.742	20.6708	20.3703	17.9956	0.546693	0.985462	0.0813658	0.870581	0.111326	1.13196
P62815;D3ZZS8	21	21	232.934	56893.1	V-type proton ATPase subunit B_ brain isoform OS=Rattus norvegicus OX=10116 GN=Atp6v1b2 PE=1 SV=1	20.7391	20.3568	19.1173	18.6244	19.6623	18.5684	20.5479	18.8709	19.1154	0.0336521	0.918383	0.137193	0.930281	0.728526	0.98721
D4A133;A0A1W2Q6N0	34	33	403.414	68607.4	ATPase H+-transporting V1 subunit A OS=Rattus norvegicus OX=10116 GN=Atp6v1a PE=1 SV=1	20.4101	20.462	19.2401	19.6698	20.5574	19.5622	20.436	19.4549	20.0598	0.0473368	0.951991	0.526508	0.981591	0.379713	0.969844
P54313	12	5	152.199	38072.5	Guanine nucleotide-binding protein G(I)/G(S)/G(T) subunit beta-2 OS=Rattus norvegicus OX=10116 GN=Gnb2 PE=1 SV=4	20.8185	19.9929	19.2862	18.456	18.1901	18.0369	20.4057	18.8711	18.1135	0.120252	0.924796	0.0288991	0.887667	0.210607	1.04183
P00406	7	7	59.8408	26099.5	Cytochrome c oxidase subunit 2 OS=Rattus norvegicus OX=10116 GN=Mtco2 PE=1 SV=3	21.1676	19.5273	25.6166	23.967	24.4823	23.2689	20.3474	24.7918	23.8756	0.063302	1.21842	0.0781118	1.1734	0.465818	1.03837
P12839;G3V7S2	37	31	414.621	95905.3	Neurofilament medium polypeptide OS=Rattus norvegicus OX=10116 GN=Nefm PE=1 SV=4	20.26	20.3358	22.3885	21.3955	19.6346	19.396	20.2979	21.892	19.5153	0.0804027	1.07854	0.0253896	0.961445	0.0394993	1.12179
A0A0G2K3Z9;Q63716;Q9Z0V5	14	14	121.127	22392.6	Peroxiredoxin OS=Rattus norvegicus OX=10116 PE=3 SV=1	20.3063	19.8328	18.9079	18.4323	18.7042	18.3406	20.0695	18.6701	18.5224	0.053123	0.930271	0.0347202	0.922911	0.671457	1.00798
F1LNK0;A0A0U1RRX4;F1MAQ5;P15146;Q78DZ1;A0A0U1RRQ0;A0A0U1RS27;A0A0U1RS09	76	75	832.838	211222	Microtubule-associated protein OS=Rattus norvegicus OX=10116 GN=Map2 PE=1 SV=3	20.3166	19.7827	15.3071	14.7862	15.6549	16.3173	20.0496	15.0466	15.9861	0.00573441	0.75047	0.0116039	0.797327	0.154349	0.941232
Q06647	14	14	156.586	23454.6	ATP synthase subunit O_ mitochondrial OS=Rattus norvegicus OX=10116 GN=Atp5po PE=1 SV=1	20.5658	19.4588	17.8222	17.756	20.5355	20.6714	20.0123	17.7891	20.6035	0.0515348	0.888908	0.400779	1.02954	0.000663798	0.863403
A0A0G2JSS8;Q9R063	14	14	162.282	22548.9	Peroxiredoxin OS=Rattus norvegicus OX=10116 GN=Prdx5 PE=1 SV=1	19.8499	20.1721	15.2794	15.2808	14.3469	13.8112	20.011	15.2801	14.0791	0.000890843	0.763584	0.00342899	0.703565	0.0497857	1.08531
P10860	30	30	351.944	61758.2	Glutamate dehydrogenase 1_ mitochondrial OS=Rattus norvegicus OX=10116 GN=Glud1 PE=1 SV=2	19.9676	19.2602	18.6238	18.1964	17.0049	15.5021	19.6139	18.4101	16.2535	0.0983387	0.938624	0.0626819	0.828672	0.118992	1.13269
P06685	49	29	537.078	114366	Sodium/potassium-transporting ATPase subunit alpha-1 OS=Rattus norvegicus OX=10116 GN=Atp1a1 PE=1 SV=1	19.6999	19.5218	22.5541	23.0403	19.2569	19.5056	19.6108	22.7972	19.3812	0.00587849	1.16248	0.272535	0.988293	0.00582988	1.17625
P11030;Q6TXF3	9	9	118.623	10027.5	Acyl-CoA-binding protein OS=Rattus norvegicus OX=10116 GN=Dbi PE=1 SV=3	19.7156	19.4187	21.0292	20.334	24.4248	22.7354	19.5672	20.6816	23.5801	0.0956062	1.05696	0.0367053	1.20509	0.0808298	0.87708
P62762	13	12	146.386	22313.5	Visinin-like protein 1 OS=Rattus norvegicus OX=10116 GN=Vsnl1 PE=1 SV=2	20.5417	18.5475	18.4809	18.3903	17.1604	16.7899	19.5446	18.4356	16.9752	0.380108	0.943259	0.115939	0.868535	0.0178526	1.08603
P13668;A0A096MK73;P21818	9	9	88.169	17288.5	Stathmin OS=Rattus norvegicus OX=10116 GN=Stmn1 PE=1 SV=2	19.6174	19.0862	18.7062	18.5462	15.6595	15.5752	19.3518	18.6262	15.6173	0.117667	0.962507	0.00423496	0.807021	0.000827946	1.19267
O35179	18	11	202.875	40070.5	Endophilin-A1 OS=Rattus norvegicus OX=10116 GN=Sh3gl2 PE=1 SV=2	18.6407	20.0061	19.5238	18.5358	18.3248	18.3022	19.3234	19.0298	18.3135	0.764563	0.984805	0.272218	0.947736	0.280692	1.03911
P63039	37	35	391.01	61126.7	60 kDa heat shock protein_ mitochondrial OS=Rattus norvegicus OX=10116 GN=Hspd1 PE=1 SV=1	19.7944	18.6805	18.5809	18.0017	19.0133	19.2473	19.2375	18.2913	19.1303	0.268052	0.950817	0.877065	0.994431	0.117851	0.956142
P97532	4	4	32.0917	33225.4	3-mercaptopyruvate sulfurtransferase OS=Rattus norvegicus OX=10116 GN=Mpst PE=1 SV=3	19.5466	18.5695	13.9464	15.1385	12.7567	14.1223	19.0581	14.5424	13.4395	0.0304044	0.76306	0.0254098	0.705188	0.348558	1.08207
A0A5H1ZRV3;D3ZQL7	12	12	136.031	25754.1	Tubulin polymerization-promoting protein OS=Rattus norvegicus OX=10116 GN=Tppp PE=1 SV=1	19.1679	18.4475	19.7895	18.7574	17.6121	17.3301	18.8077	19.2734	17.4711	0.537561	1.02476	0.0713992	0.928935	0.0729056	1.10316
D3ZFQ8	9	9	114.994	35663	Cytochrome c-1 OS=Rattus norvegicus OX=10116 GN=Cyc1 PE=1 SV=3	18.8002	18.7375	18.5237	17.05	19.18	18.538	18.7688	17.7869	18.859	0.318752	0.947682	0.811297	1.0048	0.317083	0.943152
M0RBJ0	3	3	45.0512	4996.77	Guanine nucleotide-binding protein subunit gamma OS=Rattus norvegicus OX=10116 GN=Gng2 PE=1 SV=2	19.1903	18.2303	13.243	12.7729	13.1428	12.4507	18.7103	13.0079	12.7968	0.00738037	0.69523	0.00949086	0.683942	0.661102	1.0165
Q62658	7	7	91.6181	11979.7	Peptidyl-prolyl cis-trans isomerase FKBP1A OS=Rattus norvegicus OX=10116 GN=Fkbp1a PE=1 SV=3	18.3374	18.3798	18.746	18.5003	22.3307	23.3549	18.3586	18.6232	22.8428	0.166596	1.01441	0.0104177	1.24425	0.012877	0.815275
Q63345;Q6MFX9	12	12	131.547	28166.7	Myelin-oligodendrocyte glycoprotein OS=Rattus norvegicus OX=10116 GN=Mog PE=1 SV=1	18.3479	18.356	31.516	29.6602	26.2095	24.9856	18.3519	30.5881	25.5975	0.00351863	1.66675	0.00513649	1.39481	0.0440491	1.19496
Q68FY0;Q03346	20	20	199.785	53533.2	Cytochrome b-c1 complex subunit 1_ mitochondrial OS=Rattus norvegicus OX=10116 GN=Uqcrc1 PE=1 SV=1	18.5414	18.1384	17.8751	17.0158	16.7049	16.1979	18.3399	17.4454	16.4514	0.203526	0.951228	0.0289891	0.897028	0.181813	1.06042
P81155	8	7	73.5744	32373.2	Voltage-dependent anion-selective channel protein 2 OS=Rattus norvegicus OX=10116 GN=Vdac2 PE=1 SV=2	18.3173	18.3284	16.6361	16.1033	16.9769	16.7986	18.3229	16.3697	16.8878	0.020174	0.893405	0.00417375	0.921677	0.209093	0.969325
Q63228;M0RDJ4	6	6	42.899	16907.3	Glia maturation factor beta OS=Rattus norvegicus OX=10116 GN=Gmfb PE=1 SV=2	18.4799	17.8674	16.4525	16.8027	14.0888	13.5035	18.1736	16.6276	13.7962	0.0465962	0.914931	0.00951882	0.759131	0.0156831	1.20523
F1LNF7;Q99NA5	16	15	152.711	41632.8	Isocitrate dehydrogenase [NAD] subunit_ mitochondrial OS=Rattus norvegicus OX=10116 GN=Idh3a PE=1 SV=2	18.7344	17.4268	16.8636	16.1405	17.3214	16.6992	18.0806	16.5021	17.0103	0.164539	0.912697	0.273956	0.940807	0.39835	0.970122
G3V9B3;P07722	10	10	103.374	65204.7	Myelin-associated glycoprotein OS=Rattus norvegicus OX=10116 GN=Mag PE=1 SV=1	18.2369	17.8008	15.8811	15.1171	13.459	13.6744	18.0189	15.4991	13.5667	0.0315626	0.860159	0.00259256	0.752916	0.0359625	1.14244
G3V8C3;P31000;P48675;Q6P725;G3V712	24	19	226.657	53757.8	Vimentin OS=Rattus norvegicus OX=10116 GN=Vim PE=1 SV=1	17.7759	17.9393	14.2142	13.9354	16.3927	16.2934	17.8576	14.0748	16.343	0.00209235	0.78817	0.00381828	0.915187	0.00476867	0.861212
Q9Z0W5;A0A0G2JWR2	22	22	229.789	50791.4	Protein kinase C and casein kinase substrate in neurons protein 1 OS=Rattus norvegicus OX=10116 GN=Pacsin1 PE=1 SV=1	18.1225	17.1348	15.583	15.1538	17.0002	15.2934	17.6286	15.3684	16.1468	0.0485287	0.871788	0.276185	0.915942	0.472007	0.951794
Q09073;A0A1W2Q605;D3ZB81	20	11	204.1	33129.4	ADP/ATP translocase 2 OS=Rattus norvegicus OX=10116 GN=Slc25a5 PE=1 SV=3	17.8915	17.1889	15.2488	15.2993	16.2353	16.2046	17.5402	15.274	16.2199	0.0205295	0.870803	0.0601298	0.924731	0.00100499	0.941683
A0A0G2JSH9;P35704	8	8	73.7115	21968.8	Peroxiredoxin OS=Rattus norvegicus OX=10116 GN=Prdx2 PE=1 SV=1	17.6439	17.0251	14.0323	13.2396	14.1775	13.9825	17.3345	13.636	14.08	0.019566	0.786638	0.00838696	0.812251	0.391155	0.968467
P39069;A0A0G2K7Q6;M0RC66	12	12	140.69	21697.9	Adenylate kinase isoenzyme 1 OS=Rattus norvegicus OX=10116 GN=Ak1 PE=1 SV=3	17.2165	16.0924	15.151	14.8784	17.2143	17.0237	16.6544	15.0147	17.119	0.0983063	0.901545	0.498303	1.02789	0.00652256	0.877082
P84087	5	4	64.6545	15508.5	Complexin-2 OS=Rattus norvegicus OX=10116 GN=Cplx2 PE=1 SV=1	17.1104	16.1374	15.0094	15.5323	15.0848	14.5074	16.6239	15.2709	14.7961	0.130043	0.918608	0.0806857	0.89005	0.347372	1.03209
A0A0G2JWM2;Q5RJQ4	18	18	172.472	43790.6	NAD-dependent protein deacetylase OS=Rattus norvegicus OX=10116 GN=Sirt2 PE=1 SV=1	16.6871	16.5524	18.0713	16.9957	14.1067	13.3721	16.6197	17.5335	13.7394	0.228607	1.05498	0.0195193	0.826692	0.0267735	1.27615
F1LRZ7;P16884	39	34	414.61	114697	Neurofilament heavy polypeptide OS=Rattus norvegicus OX=10116 GN=Nefh PE=1 SV=1	16.5915	16.2673	15.8743	15.138	13.8236	13.213	16.4294	15.5062	13.5183	0.152458	0.943805	0.015558	0.822811	0.052623	1.14705
P32551	17	17	183.453	48453.3	Cytochrome b-c1 complex subunit 2_ mitochondrial OS=Rattus norvegicus OX=10116 GN=Uqcrc2 PE=1 SV=2	16.0947	16.5971	14.6559	14.5987	14.4055	14.4138	16.3459	14.6273	14.4097	0.0189469	0.894861	0.0145749	0.881547	0.0169649	1.0151
P08461	18	18	167.454	67679.2	Dihydrolipoyllysine-residue acetyltransferase component of pyruvate dehydrogenase complex_ mitochondrial OS=Rattus norvegicus OX=10116 GN=Dlat PE=1 SV=3	16.7643	15.8589	13.1047	12.9184	13.22	13.2196	16.3116	13.0116	13.2198	0.0157673	0.79769	0.0170761	0.810451	0.156528	0.984254
P21575	56	39	617.838	97637.3	Dynamin-1 OS=Rattus norvegicus OX=10116 GN=Dnm1 PE=1 SV=2	16.9681	15.313	18.4829	17.7025	18.6382	17.7761	16.1405	18.0927	18.2071	0.174198	1.12095	0.164497	1.12804	0.863226	0.993718
A0A0G2JZT5;D4A0F5;F1LMC7;Q9WVC0;Q7TP92;A0A0G2JV25;A0A1W2Q660;D3ZHG7	20	19	233.99	51181.6	Septin 7 OS=Rattus norvegicus OX=10116 GN=Sept7 PE=1 SV=1	16.1633	15.5173	13.5886	14.5977	12.1885	12.5318	15.8403	14.0931	12.3601	0.104444	0.889703	0.00976138	0.780298	0.076661	1.14021
O88767;Q5BKC3	12	12	146.781	20202.3	Parkinson disease protein 7 homolog OS=Rattus norvegicus OX=10116 GN=Park7 PE=1 SV=1	16.0592	15.2392	14.6426	13.7174	13.6073	13.9658	15.6492	14.18	13.7865	0.142205	0.906114	0.0495733	0.880973	0.513149	1.02854
Q6RUV5;A0A0G2K0X4;Q5U1Y2;A0A0U1RS21;Q5RJS2;Q9JJL4	11	5	107.514	21849.3	Ras-related C3 botulinum toxin substrate 1 OS=Rattus norvegicus OX=10116 GN=Rac1 PE=1 SV=1	15.2586	16.0081	15.7303	15.8535	15.592	16.1849	15.6334	15.7919	15.8884	0.711102	1.01014	0.645373	1.01631	0.785195	0.993923
P20788	9	8	86.363	29730.9	Cytochrome b-c1 complex subunit Rieske_ mitochondrial OS=Rattus norvegicus OX=10116 GN=Uqcrfs1 PE=1 SV=2	16.0185	15.2297	15.8228	15.8566	14.4895	13.346	15.6241	15.8397	13.9177	0.634804	1.0138	0.137654	0.890786	0.0868783	1.13809
P34058;A0A0G2K793	37	20	394.353	83623.5	Heat shock protein HSP 90-beta OS=Rattus norvegicus OX=10116 GN=Hsp90ab1 PE=1 SV=4	15.538	15.4746	14.0324	13.4708	13.352	13.4455	15.5063	13.7516	13.3988	0.0278818	0.88684	0.00076402	0.864083	0.339253	1.02634
P61983	12	5	123.681	28473.7	14-3-3 protein gamma OS=Rattus norvegicus OX=10116 GN=Ywhag PE=1 SV=2	15.2773	15.6122	11.0139	10.7829	10.3502	10.8345	15.4447	10.8984	10.5923	0.00188541	0.705637	0.00446006	0.685822	0.372958	1.02889
M0R757;P62630;F1M6C2	16	9	155.793	50450.1	Elongation factor 1-alpha OS=Rattus norvegicus OX=10116 GN=LOC100360413 PE=3 SV=1	15.5029	14.8982	15.3094	14.6466	14.3415	14.3889	15.2005	14.978	14.3652	0.668349	0.985362	0.106008	0.945047	0.202189	1.04266
Q5FVI4	8	8	114.111	15100.1	Cell cycle exit and neuronal differentiation protein 1 OS=Rattus norvegicus OX=10116 GN=Cend1 PE=1 SV=1	15.1019	15.2608	8.95067	9.37746	12.931	13.4363	15.1814	9.16406	13.1837	0.00221774	0.603638	0.0192002	0.86841	0.00679835	0.695107
P12075	4	4	54.4916	14200.1	Cytochrome c oxidase subunit 5B_ mitochondrial OS=Rattus norvegicus OX=10116 GN=Cox5b PE=1 SV=2	15.2871	14.918	12.696	12.8472	12.2266	12.5445	15.1025	12.7716	12.3856	0.00650521	0.845661	0.00788842	0.8201	0.161506	1.03117
F1LNY3;P13596;F1LUV9	26	3	296.259	93519.4	Neural cell adhesion molecule 1 OS=Rattus norvegicus OX=10116 GN=Ncam1 PE=1 SV=2	14.7408	15.4536	12.7497	12.3083	11.7123	11.8881	15.0972	12.529	11.8002	0.0241028	0.829893	0.00997741	0.781617	0.0888874	1.06176
Q5M7T6	11	11	88.4278	40757.4	V-type proton ATPase subunit OS=Rattus norvegicus OX=10116 GN=Atp6v0d1 PE=1 SV=1	15.125	14.8586	13.1696	12.8865	13.5037	13.5431	14.9918	13.028	13.5234	0.00984306	0.869012	0.0075524	0.902055	0.076295	0.963369
O08839;F1LMX1;D4A4P1;Q5HZA7	20	18	212.173	64761.4	Myc box-dependent-interacting protein 1 OS=Rattus norvegicus OX=10116 GN=Bin1 PE=1 SV=1	15.1925	14.4903	12.3567	12.4588	11.5015	11.9826	14.8414	12.4078	11.742	0.0175765	0.836021	0.0174014	0.791166	0.117869	1.0567
A0A0G2K654;M0R7B4;P15865;P06349;D4A3K5	8	8	81.3641	21316.8	Histone cluster 1 H1 family member c OS=Rattus norvegicus OX=10116 GN=Hist1h1c PE=1 SV=1	15.1916	14.3262	14.7631	13.8733	14.3436	14.6401	14.7589	14.3182	14.4918	0.551009	0.970141	0.622933	0.981906	0.73953	0.988018
P11275;F1LZG4;A0A0G2JUV8	19	12	200.019	54685.1	Calcium/calmodulin-dependent protein kinase type II subunit alpha OS=Rattus norvegicus OX=10116 GN=Camk2a PE=1 SV=1	14.9225	14.3191	21.5358	20.9356	21.6051	21.3035	14.6208	21.2357	21.4543	0.00445694	1.45243	0.00321054	1.46738	0.580559	0.989812
P82995;D3ZXC7;B3EY87	44	29	460.164	85214.3	Heat shock protein HSP 90-alpha OS=Rattus norvegicus OX=10116 GN=Hsp90aa1 PE=1 SV=3	14.7074	14.3819	18.2861	18.2611	18.5349	17.4253	14.5446	18.2736	17.9801	0.00240125	1.25638	0.0232469	1.2362	0.643389	1.01632
P25286;Q2I6B2;Q2I6B5	20	20	179.424	97126.3	V-type proton ATPase 116 kDa subunit a1 OS=Rattus norvegicus OX=10116 GN=Atp6v0a1 PE=1 SV=1	14.2269	14.8107	12.5699	12.8282	13.1447	14.3491	14.5188	12.6991	13.7469	0.0272336	0.874666	0.369584	0.946837	0.223721	0.923777
P29419	5	5	46.3789	8254.66	ATP synthase subunit e_ mitochondrial OS=Rattus norvegicus OX=10116 GN=Atp5me PE=1 SV=3	14.5611	14.3005	12.2451	11.607	12.181	12.1527	14.4308	11.926	12.1669	0.0211627	0.826427	0.00283807	0.843115	0.526781	0.980206
P19804	11	4	126.83	17397.1	Nucleoside diphosphate kinase B OS=Rattus norvegicus OX=10116 GN=Nme2 PE=1 SV=1	14.2026	14.343	11.8811	11.5443	12.9255	13.1085	14.2728	11.7127	13.017	0.005848	0.820633	0.00856762	0.912013	0.0221817	0.899804
P31647	6	6	43.6413	71372.8	Sodium- and chloride-dependent GABA transporter 3 OS=Rattus norvegicus OX=10116 GN=Slc6a11 PE=1 SV=1	14.124	14.2674	9.26519	8.97694	8.68533	8.9518	14.1957	9.12106	8.81857	0.00139822	0.642524	0.00111333	0.621215	0.262998	1.0343
Q5XI73	8	8	90.3703	23464.5	Rho GDP-dissociation inhibitor 1 OS=Rattus norvegicus OX=10116 GN=Arhgdia PE=1 SV=1	13.9663	14.1004	10.746	11.1252	9.49932	8.91034	14.0334	10.9356	9.20483	0.00514637	0.779254	0.0058016	0.655925	0.0416489	1.18802
P62959;D4A269	4	4	41.5796	13891	Histidine triad nucleotide-binding protein 1 OS=Rattus norvegicus OX=10116 GN=Hint1 PE=1 SV=5	14.5	13.4743	12.5191	12.7838	13.2148	13.313	13.9872	12.6514	13.2639	0.120427	0.904502	0.290968	0.948289	0.0508084	0.953825
F1LMH0;Q9WU34	7	7	50.3183	40939	Septin 3 OS=Rattus norvegicus OX=10116 GN=Sept3 PE=3 SV=1	14.1076	13.6212	10.0736	10.3025	11.3894	12.1608	13.8644	10.188	11.7751	0.00454737	0.734834	0.0478432	0.849305	0.0531234	0.865218
P62260	16	12	179.539	29345	14-3-3 protein epsilon OS=Rattus norvegicus OX=10116 GN=Ywhae PE=1 SV=1	14.8224	12.8543	13.2111	12.7171	11.8071	11.1399	13.8384	12.9641	11.4735	0.483409	0.936822	0.13775	0.829108	0.0720702	1.12992
O35244	16	16	171.16	24875.7	Peroxiredoxin-6 OS=Rattus norvegicus OX=10116 GN=Prdx6 PE=1 SV=3	14.4378	13.073	18.6212	16.697	13.6327	12.6648	13.7554	17.6591	13.1487	0.0773375	1.28379	0.545935	0.955896	0.0465996	1.34303
Q78P75	4	3	61.351	10463.9	Dynein light chain 2_ cytoplasmic OS=Rattus norvegicus OX=10116 GN=Dynll2 PE=1 SV=1	14.0027	13.3853	11.9202	11.5034	11.4023	11.0446	13.694	11.7118	11.2235	0.0321686	0.855252	0.0187539	0.81959	0.216761	1.04351
Q05962;Q6P9Y4	19	10	206.657	33217.6	ADP/ATP translocase 1 OS=Rattus norvegicus OX=10116 GN=Slc25a4 PE=1 SV=3	14.3142	12.909	12.6861	12.5292	13.5202	12.5613	13.6116	12.6077	13.0407	0.28487	0.926243	0.574371	0.958061	0.468332	0.96679
G3V7L8;Q6PCU2	10	9	88.6728	26200.5	ATPase_ H+ transporting_ V1 subunit E isoform 1_ isoform CRA_a OS=Rattus norvegicus OX=10116 GN=Atp6v1e1 PE=1 SV=1	13.5233	13.5872	10.9015	10.7724	10.7196	10.4652	13.5552	10.8369	10.5924	0.000816028	0.799465	0.00244752	0.781428	0.230017	1.02308
P11240	9	8	83.5889	16357.7	Cytochrome c oxidase subunit 5A_ mitochondrial OS=Rattus norvegicus OX=10116 GN=Cox5a PE=1 SV=1	13.656	13.1661	15.3885	15.922	16.9861	17.237	13.4111	15.6553	17.1115	0.0250831	1.16734	0.00645002	1.27593	0.0407426	0.914896
P11232;R4GNK3	6	6	60.7809	12015.7	Thioredoxin OS=Rattus norvegicus OX=10116 GN=Txn PE=1 SV=2	13.1662	13.3492	10.1413	9.53793	9.96992	10.2669	13.2577	9.83962	10.1184	0.010878	0.74218	0.00357666	0.763211	0.492741	0.972445
P47728	7	6	56.0564	31518.8	Calretinin OS=Rattus norvegicus OX=10116 GN=Calb2 PE=1 SV=1	12.3624	12.8333	8.52544	8.27586	9.99648	9.88191	12.5978	8.40065	9.9392	0.0034563	0.666834	0.00675905	0.788962	0.00883488	0.845204
A0A0G2K477;A0A0G2K9Y0;F1LN61;F1LPQ6;P20759	3	2	25.3425	51935.4	Immunoglobulin heavy constant mu OS=Rattus norvegicus OX=10116 GN=Ighm PE=4 SV=1	13.0869	12.0904	9.26143	10.9184	9.89052	10.4514	12.5887	10.0899	10.171	0.133716	0.801509	0.0477654	0.807947	0.910947	0.992031
P27139	9	9	83.6381	29284.9	Carbonic anhydrase 2 OS=Rattus norvegicus OX=10116 GN=Ca2 PE=1 SV=2	12.334	12.8357	14.3719	12.8126	11.4939	10.6518	12.5849	13.5923	11.0729	0.339865	1.08005	0.095847	0.879856	0.0975814	1.22753
P08082	12	12	121.319	25231.5	Clathrin light chain B OS=Rattus norvegicus OX=10116 GN=Cltb PE=1 SV=1	12.4658	12.1605	9.34473	9.77069	10.1302	10.9159	12.3131	9.55771	10.5231	0.00995867	0.776222	0.0569343	0.854623	0.158618	0.908263
P11951;P11950	5	5	65.712	8454.96	Cytochrome c oxidase subunit 6C-2 OS=Rattus norvegicus OX=10116 GN=Cox6c2 PE=1 SV=3	12.3432	12.2439	8.11987	8.14094	9.03753	9.38913	12.2936	8.1304	9.21333	0.000105451	0.661354	0.00452542	0.749443	0.0227054	0.88246
P06761	22	20	213.582	72518.2	Endoplasmic reticulum chaperone BiP OS=Rattus norvegicus OX=10116 GN=Hspa5 PE=1 SV=1	12.3479	11.871	9.80028	9.27919	9.45673	9.68671	12.1095	9.53974	9.57172	0.0193151	0.787792	0.00950286	0.790433	0.913977	0.996659
P35213	13	6	138.53	28168.5	14-3-3 protein beta/alpha OS=Rattus norvegicus OX=10116 GN=Ywhab PE=1 SV=3	12.0511	12.156	6.60071	6.93759	6.95154	7.18088	12.1036	6.76915	7.06621	0.00186706	0.55927	0.000965794	0.583813	0.283734	0.957961
P21707;P47861	25	19	238.954	47741.2	Synaptotagmin-1 OS=Rattus norvegicus OX=10116 GN=Syt1 PE=1 SV=3	12.2664	11.8694	10.9619	10.8372	11.4028	11.0386	12.0679	10.8995	11.2207	0.0281037	0.903184	0.0877279	0.929797	0.234839	0.971378
P47819;A0A1W2Q6C8;A0A0G2JUR6;A0A0G2JW69;A0A0G2K4H7;A0A0U1RRN6;A0A1W2Q658;A7M777;Q4FZU2	25	23	251.209	50014.2	Glial fibrillary acidic protein OS=Rattus norvegicus OX=10116 GN=Gfap PE=1 SV=2	11.9827	12.1281	10.9929	10.1603	12.3896	12.4595	12.0554	10.5766	12.4246	0.0806051	0.877333	0.045331	1.03062	0.0546348	0.851265
A0A0G2K872;Q1WIM3	8	8	84.6704	47033.5	Cell adhesion molecule 3 OS=Rattus norvegicus OX=10116 GN=Cadm3 PE=1 SV=1	12.2566	11.6973	11.3676	11.2139	11.4897	11.1552	11.9769	11.2908	11.3224	0.137078	0.942709	0.179786	0.945353	0.882751	0.997203
Q6P6R2	15	15	156.815	54608.4	Dihydrolipoyl dehydrogenase_ mitochondrial OS=Rattus norvegicus OX=10116 GN=Dld PE=1 SV=1	11.5957	12.2365	14.0207	13.8566	11.9476	12.3101	11.9161	13.9386	12.1288	0.0293287	1.16973	0.618777	1.01785	0.0130504	1.14922
Q5U300;A0A0G2K8A5	28	28	257.308	118986	Ubiquitin-like modifier-activating enzyme 1 OS=Rattus norvegicus OX=10116 GN=Uba1 PE=1 SV=1	12.0512	11.5468	9.59529	9.28733	9.90933	9.63333	11.799	9.44131	9.77133	0.0142577	0.80018	0.0180013	0.82815	0.251964	0.966226
A0A0G2JW90;D4A5G8;F7FKI5;P26284	15	15	125.218	43935.1	Pyruvate dehydrogenase E1 component subunit alpha OS=Rattus norvegicus OX=10116 GN=Pdha1 PE=1 SV=1	11.9928	11.4827	10.7329	9.94762	9.80009	9.23395	11.7377	10.3403	9.51702	0.100707	0.880944	0.0294303	0.810806	0.228772	1.0865
P23565	33	3	380.027	56286.5	Alpha-internexin OS=Rattus norvegicus OX=10116 GN=Ina PE=1 SV=2	11.9765	11.4225	13.9582	14.8091	11.2287	10.826	11.6995	14.3837	11.0274	0.0321087	1.22943	0.186995	0.942551	0.0167364	1.30436
G3V826;P50137	27	27	262.937	71957.1	Transketolase OS=Rattus norvegicus OX=10116 GN=Tkt PE=1 SV=1	11.7253	11.5949	11.3204	11.5516	10.586	10.3944	11.6601	11.436	10.4902	0.234378	0.980783	0.0100905	0.899668	0.0240056	1.09016
P17764	16	15	177.976	45037.3	Acetyl-CoA acetyltransferase_ mitochondrial OS=Rattus norvegicus OX=10116 GN=Acat1 PE=1 SV=1	11.7961	11.4763	9.25743	8.87284	11.2988	11.2368	11.6362	9.06514	11.2678	0.0100712	0.779046	0.14923	0.968339	0.00949587	0.804518
P61589;B2RYP0;A0A0G2K6E0;Q5XIM3	13	10	121.264	22124.4	Transforming protein RhoA OS=Rattus norvegicus OX=10116 GN=Rhoa PE=1 SV=1	11.633	11.4886	9.4941	8.88976	10.106	9.76194	11.5608	9.19193	9.93398	0.0205191	0.795094	0.0143795	0.859281	0.170582	0.925301
Q63198	33	33	296.885	114350	Contactin-1 OS=Rattus norvegicus OX=10116 GN=Cntn1 PE=1 SV=2	11.5946	11.4955	11.0744	11.1246	11.9373	12.0834	11.545	11.0995	12.0103	0.0148749	0.961409	0.0337414	1.0403	0.00670347	0.924164
D3ZJ08;D3ZK97;M0RBX6;P84245;Q6LED0;A0A0G2K0N8;A0A0G2K9I5;A0A0G2K5X7	6	6	55.348	15445.1	Histone H3 OS=Rattus norvegicus OX=10116 GN=Hist2h3c2 PE=1 SV=1	11.4816	11.5877	9.31902	9.51476	8.69211	9.47493	11.5347	9.41689	9.08352	0.00311891	0.816398	0.0311026	0.787496	0.492775	1.0367
P63329;E2CWF0;E2CWF1;Q6AYJ0;E2CWF2	20	12	199.175	59328.2	Serine/threonine-protein phosphatase 2B catalytic subunit alpha isoform OS=Rattus norvegicus OX=10116 GN=Ppp3ca PE=1 SV=1	11.5111	11.4993	12.7169	12.7192	13.5588	13.0024	11.5052	12.7181	13.2806	2.70859e-05	1.10542	0.0207501	1.15431	0.17622	0.957643
P97546	7	7	69.6541	44274	Neuroplastin OS=Rattus norvegicus OX=10116 GN=Nptn PE=1 SV=2	11.3235	11.2415	14.0581	13.6267	14.5061	14.9501	11.2825	13.8424	14.7281	0.00608087	1.22689	0.00337502	1.30539	0.103544	0.939863
F1M953;P48721	24	23	221.869	74029.8	Stress-70 protein_ mitochondrial OS=Rattus norvegicus OX=10116 GN=Hspa9 PE=1 SV=1	11.2491	11.1837	9.1449	8.91739	9.72024	9.47164	11.2164	9.03115	9.59594	0.0035315	0.805176	0.00714683	0.855531	0.0784371	0.941142
B2RZD6	5	5	39.4681	9326.81	NDUFA4_ mitochondrial complex-associated OS=Rattus norvegicus OX=10116 GN=Ndufa4 PE=1 SV=1	11.4099	10.9564	11.348	10.6404	10.7313	10.4467	11.1832	10.9942	10.589	0.693064	0.983102	0.154507	0.946868	0.398737	1.03827
P46462	33	33	313.482	90033.3	Transitional endoplasmic reticulum ATPase OS=Rattus norvegicus OX=10116 GN=Vcp PE=1 SV=3	11.202	10.7021	10.7176	10.3595	10.2276	9.4661	10.952	10.5385	9.84685	0.309928	0.962245	0.140365	0.899089	0.246417	1.07024
A0A0G2JSR0;Q9R1Z0	10	9	88.2831	31183	Voltage-dependent anion-selective channel protein 3 OS=Rattus norvegicus OX=10116 GN=Vdac3 PE=1 SV=1	10.9975	10.5926	9.2103	8.99521	9.00034	8.8099	10.7951	9.10276	8.90512	0.0165167	0.843233	0.0123784	0.824925	0.302471	1.02219
P05708;P27881;A0A0G2JST6;A0A0G2JTY2;P27926	50	7	466.888	103606	Hexokinase-1 OS=Rattus norvegicus OX=10116 GN=Hk1 PE=1 SV=4	10.9015	10.5178	11.0995	10.8935	11.408	11.758	10.7097	10.9965	11.583	0.319529	1.02679	0.0788394	1.08155	0.100072	0.949368
P62632	12	5	114.761	50796.4	Elongation factor 1-alpha 2 OS=Rattus norvegicus OX=10116 GN=Eef1a2 PE=1 SV=1	11.6607	9.75331	12.3184	10.9919	12.2995	12.1275	10.707	11.6552	12.2135	0.496921	1.08856	0.269199	1.1407	0.487994	0.954285
Q9JHU0;A0A0G2K8Y5	17	17	173.422	62110.8	Dihydropyrimidinase-related protein 5 OS=Rattus norvegicus OX=10116 GN=Dpysl5 PE=1 SV=1	10.5237	10.6936	13.5804	12.9806	11.62	11.6281	10.6086	13.2805	11.624	0.0112247	1.25186	0.00758804	1.09572	0.027692	1.1425
A0A0H2UHE1;P13086	9	9	71.6908	37958.8	Succinate--CoA ligase [ADP/GDP-forming] subunit alpha_ mitochondrial OS=Rattus norvegicus OX=10116 GN=Suclg1 PE=1 SV=1	10.626	10.5421	9.14938	9.72349	9.10452	9.32549	10.5841	9.43643	9.21501	0.064112	0.891571	0.0081936	0.87065	0.549255	1.02403
P50554	24	24	235.098	57197.2	4-aminobutyrate aminotransferase_ mitochondrial OS=Rattus norvegicus OX=10116 GN=Abat PE=1 SV=3	10.7049	10.1622	10.7547	10.4475	8.61817	7.95756	10.4335	10.6011	8.28787	0.641514	1.01607	0.0400062	0.79435	0.0282279	1.27912
P19234	8	8	69.6992	27720.6	NADH dehydrogenase [ubiquinone] flavoprotein 2_ mitochondrial OS=Rattus norvegicus OX=10116 GN=Ndufv2 PE=1 SV=2	11.0668	9.79292	9.41781	9.01905	8.88844	8.64407	10.4299	9.21843	8.76626	0.201198	0.883848	0.111343	0.840494	0.190635	1.05158
Q9QYU4;A0A0G2K568	6	6	63.5139	33725.4	Ketimine reductase mu-crystallin OS=Rattus norvegicus OX=10116 GN=Crym PE=1 SV=1	10.2391	10.6146	10.3114	9.98605	11.3124	10.8097	10.4268	10.1487	11.061	0.379234	0.973329	0.179088	1.06082	0.0906978	0.917521
P60881;F8WG75;A0A0G2K3F2;D4A5W9	10	10	96.1392	23543.3	Synaptosomal-associated protein 25 OS=Rattus norvegicus OX=10116 GN=Snap25 PE=1 SV=1	10.2642	10.5391	10.1066	11.2186	8.9389	9.61981	10.4017	10.6626	9.27936	0.704955	1.02509	0.0986724	0.892103	0.162611	1.14907
P63086	14	9	135.44	41674.9	Mitogen-activated protein kinase 1 OS=Rattus norvegicus OX=10116 GN=Mapk1 PE=1 SV=3	10.6143	10.1879	8.69923	8.37294	9.8695	9.83099	10.4011	8.53608	9.85024	0.0195337	0.82069	0.119095	0.947038	0.0174617	0.866586
P12346	23	2	216.691	78562.3	Serotransferrin OS=Rattus norvegicus OX=10116 GN=Tf PE=1 SV=3	10.1353	10.4537	9.48898	9.47622	8.43915	7.90587	10.2945	9.4826	8.17251	0.03384	0.921129	0.0234919	0.793868	0.0446006	1.1603
Q9QXU9;G3V6X7	6	6	65.5308	27471.4	ProSAAS OS=Rattus norvegicus OX=10116 GN=Pcsk1n PE=1 SV=1	10.436	9.93148	6.48405	7.25381	5.63993	5.97629	10.1837	6.86893	5.80811	0.0231549	0.674501	0.00455884	0.570332	0.118759	1.18264
Q05175	17	3	195.031	21790.3	Brain acid soluble protein 1 OS=Rattus norvegicus OX=10116 GN=Basp1 PE=1 SV=2	10.1355	10.1958	5.16465	6.25223	4.84991	5.28611	10.1656	5.70844	5.06801	0.0256672	0.561542	0.00374822	0.498543	0.385868	1.12637
F1LX07;A0A0G2K2J7;F1LZW6	20	20	194.351	72315.9	Solute carrier family 25 member 12 OS=Rattus norvegicus OX=10116 GN=Slc25a12 PE=1 SV=3	10.1228	9.87895	10.3723	10.2279	8.96614	8.8091	10.0009	10.3001	8.88762	0.170606	1.02992	0.0159075	0.888683	0.00579398	1.15893
P63041	5	4	51.6544	15179.2	Complexin-1 OS=Rattus norvegicus OX=10116 GN=Cplx1 PE=1 SV=1	10.0299	9.80757	8.19459	8.31776	6.95819	6.60585	9.91872	8.25617	6.78202	0.00534712	0.832383	0.005462	0.68376	0.0182581	1.21736
A0A0H2UHM5;P11598	23	23	247.432	57535.2	Protein disulfide-isomerase OS=Rattus norvegicus OX=10116 GN=Pdia3 PE=1 SV=1	10.0285	9.78349	8.49395	8.35466	8.70557	8.94235	9.90598	8.42431	8.82396	0.00833327	0.850427	0.0239844	0.890771	0.0990068	0.954708
Q8R2H0;A0A0G2K2R1	8	8	81.2373	13724.5	V-type proton ATPase subunit G OS=Rattus norvegicus OX=10116 GN=Atp6v1g2 PE=3 SV=1	10.1378	9.49431	10.5814	9.4721	10.1883	9.6245	9.81607	10.0267	9.90641	0.78282	1.02146	0.850387	1.0092	0.876509	1.01215
Q5RKI0	12	11	110.307	66865.8	WD repeat-containing protein 1 OS=Rattus norvegicus OX=10116 GN=Wdr1 PE=1 SV=3	9.98919	9.59728	8.46205	8.48084	8.9272	8.63454	9.79323	8.47145	8.78087	0.0186563	0.865031	0.0525793	0.896626	0.165827	0.964762
Q03344	5	5	49.3733	12247.8	ATPase inhibitor_ mitochondrial OS=Rattus norvegicus OX=10116 GN=Atp5if1 PE=3 SV=2	9.31676	10.2238	5.42148	5.28114	6.89003	7.51734	9.7703	5.35131	7.20369	0.00643823	0.547712	0.0410331	0.737304	0.0228849	0.742857
A0A096MJE6;F1LQ63;Q05546	32	32	317.262	151938	Tenascin R_ isoform CRA_b OS=Rattus norvegicus OX=10116 GN=Tnr PE=1 SV=1	10.0631	9.43599	9.913	9.48849	9.16038	8.67838	9.74956	9.70074	8.91938	0.914107	0.994993	0.168803	0.91485	0.136738	1.0876
A0A0G2K151;P02650	13	13	127.778	41599	Apolipoprotein E OS=Rattus norvegicus OX=10116 GN=Apoe PE=1 SV=1	9.6443	9.70927	8.64307	8.68922	9.48412	9.69886	9.67679	8.66614	9.59149	0.00150599	0.89556	0.525478	0.991186	0.0126485	0.903524
P32851	11	10	139.952	33238.6	Syntaxin-1A OS=Rattus norvegicus OX=10116 GN=Stx1a PE=1 SV=1	9.81216	9.47996	8.44392	8.68493	7.26555	7.60421	9.64606	8.56442	7.43488	0.033264	0.887868	0.0117913	0.770768	0.0339122	1.15193
P35435;Q6PCU0;Q6QI09	8	8	60.939	30247.8	ATP synthase subunit gamma_ mitochondrial OS=Rattus norvegicus OX=10116 GN=Atp5f1c PE=1 SV=2	9.79351	9.41411	8.96782	8.87703	9.01987	8.78505	9.60381	8.92243	8.90246	0.0693333	0.929051	0.0859305	0.926972	0.885061	1.00224
O35077	17	15	178.139	38136.9	Glycerol-3-phosphate dehydrogenase [NAD(+)]_ cytoplasmic OS=Rattus norvegicus OX=10116 GN=Gpd1 PE=1 SV=4	9.81243	9.38635	11.074	10.5277	9.26224	9.056	9.59939	10.8009	9.15912	0.0727531	1.12516	0.201048	0.954136	0.0271644	1.17925
F1LQN3;Q9JK11	19	19	154.099	126858	Reticulon OS=Rattus norvegicus OX=10116 GN=Rtn4 PE=1 SV=1	9.40787	9.73414	9.42105	9.55668	9.47031	9.32124	9.57101	9.48887	9.39577	0.690763	0.991418	0.431715	0.981691	0.453065	1.00991
Q62669	12	2	123.617	16079.6	Globin a1 OS=Rattus norvegicus OX=10116 GN=LOC103694855 PE=1 SV=1	9.8547	9.16411	6.68455	6.95649	6.06569	6.52936	9.5094	6.82052	6.29753	0.0152669	0.71724	0.0153772	0.662242	0.19527	1.08305
Q5GFD9	8	7	73.829	36337.2	Protein IMPACT OS=Rattus norvegicus OX=10116 GN=Impact PE=1 SV=1	9.88393	9.12716	7.94701	7.64985	7.3815	7.00388	9.50555	7.79843	7.19269	0.0466468	0.820408	0.0281681	0.756684	0.129789	1.08422
P11507;Q64578;A0A0G2K9N9;D3ZHJ6;G3V9U7;P18596	18	18	149.284	116422	Sarcoplasmic/endoplasmic reticulum calcium ATPase 2 OS=Rattus norvegicus OX=10116 GN=Atp2a2 PE=1 SV=1	9.64898	9.32987	6.99856	7.31667	6.84056	7.54396	9.48943	7.15762	7.19226	0.00960529	0.754273	0.032786	0.757924	0.94881	0.995183
D4A5L9;P62898	11	11	135.385	11749.5	Cytochrome c domain-containing protein OS=Rattus norvegicus OX=10116 PE=3 SV=1	9.85764	9.03145	9.81483	9.73378	9.76365	9.24601	9.44455	9.7743	9.50483	0.506633	1.03492	0.905192	1.00638	0.412066	1.02835
Q5RKI1;A0A0G2K8B7	11	4	85.0803	46630.5	Eukaryotic initiation factor 4A-II OS=Rattus norvegicus OX=10116 GN=Eif4a2 PE=1 SV=1	9.68169	9.16391	9.35112	8.71325	9.23164	9.67122	9.4228	9.03219	9.45143	0.441791	0.958546	0.938457	1.00304	0.392674	0.955642
Q62636	8	2	88.0664	21025.9	Ras-related protein Rap-1b OS=Rattus norvegicus OX=10116 GN=Rap1b PE=1 SV=2	9.39541	9.37364	12.7031	12.3088	12.805	12.6178	9.38453	12.5059	12.7114	0.0030277	1.33261	0.000604305	1.3545	0.445689	0.983838
P63170;A0A0G2JU43	4	2	59.506	10537	Dynein light chain 1_ cytoplasmic OS=Rattus norvegicus OX=10116 GN=Dynll1 PE=1 SV=1	9.12676	9.63005	8.78893	8.13435	8.50001	8.29573	9.37841	8.46164	8.39787	0.159602	0.902247	0.0647458	0.895448	0.880594	1.00759
P18418	13	13	124.371	48166.6	Calreticulin OS=Rattus norvegicus OX=10116 GN=Calr PE=1 SV=1	9.65278	8.99961	7.97854	8.27271	7.16009	7.25486	9.32619	8.12563	7.20748	0.0735144	0.871269	0.0187392	0.772821	0.0249352	1.12739
A0A0A0MY16;A0A0G2K5U6;Q1WIM2	8	8	92.2529	42639	Cell adhesion molecule 2 OS=Rattus norvegicus OX=10116 GN=Cadm2 PE=1 SV=2	9.49682	8.99414	9.94459	9.82335	9.00974	8.55981	9.24548	9.88397	8.78477	0.137626	1.06906	0.304951	0.95017	0.0461818	1.12512
A0A0G2JYW3;P08081;A0A0G2K9M5	9	9	71.7996	25637	Clathrin light chain OS=Rattus norvegicus OX=10116 GN=Clta PE=1 SV=1	9.23895	9.24603	6.84943	7.02138	7.53702	7.26164	9.24249	6.9354	7.39933	0.00185016	0.750382	0.00689706	0.800577	0.101735	0.937301
O35095	20	20	188.12	80406.2	Neurochondrin OS=Rattus norvegicus OX=10116 GN=Ncdn PE=1 SV=2	9.138	9.06482	7.69837	7.33687	7.84771	7.73008	9.10141	7.51762	7.7889	0.0157908	0.825984	0.00299961	0.85579	0.292218	0.965171
A0A0G2JZ56;A0A0G2KAS9;D4A4Q9;F1LZM2;M0R511	40	34	332.653	204248	Ankyrin 2 OS=Rattus norvegicus OX=10116 GN=Ank2 PE=1 SV=1	9.07987	9.11676	7.40159	7.34106	8.42573	7.93929	9.09831	7.37132	8.18251	0.00047185	0.810185	0.0700452	0.899343	0.074286	0.900863
Q9Z270;A0A0G2K8E6	8	7	93.5731	28069.4	Vesicle-associated membrane protein-associated protein A OS=Rattus norvegicus OX=10116 GN=Vapa PE=1 SV=3	9.12621	8.95857	8.11704	7.78229	8.40396	8.12706	9.04239	7.94967	8.26551	0.0303459	0.879156	0.0424355	0.914085	0.283871	0.961788
Q6AY84	13	13	116.628	47023.4	Secernin-1 OS=Rattus norvegicus OX=10116 GN=Scrn1 PE=1 SV=1	9.35465	8.68557	7.71999	7.73345	8.02652	8.01834	9.02011	7.72672	8.02243	0.0535126	0.856611	0.0883103	0.889394	0.000720471	0.963139
B2RYS2	7	7	88.4692	13558.6	Cytochrome b-c1 complex subunit 7 OS=Rattus norvegicus OX=10116 GN=Uqcrb PE=1 SV=1	9.01941	8.84178	10.346	9.63228	10.8059	10.377	8.9306	9.98913	10.5914	0.0953413	1.11853	0.0170993	1.18597	0.287515	0.943131
A0A0H2UHQ0;Q794F9	14	13	129.918	61989.4	4F2 cell-surface antigen heavy chain OS=Rattus norvegicus OX=10116 GN=Slc3a2 PE=1 SV=1	8.9145	8.89621	7.51973	7.04642	6.79805	6.59237	8.90536	7.28308	6.69521	0.0249662	0.817831	0.00288279	0.751818	0.145287	1.0878
Q64548;M0R608	11	11	106.787	83401.1	Reticulon-1 OS=Rattus norvegicus OX=10116 GN=Rtn1 PE=1 SV=1	9.1681	8.54729	6.8979	6.976	7.48705	7.594	8.8577	6.93695	7.54053	0.0206224	0.783155	0.0463825	0.851297	0.0115806	0.919956
P13638;Q5M9H4	9	9	103.052	33811.5	Sodium/potassium-transporting ATPase subunit beta-2 OS=Rattus norvegicus OX=10116 GN=Atp1b2 PE=1 SV=1	8.58982	9.10318	8.64395	8.22208	8.42532	8.50678	8.8465	8.43302	8.46605	0.338816	0.953261	0.277	0.956995	0.884019	0.996098
P35565	12	12	110.417	67654.1	Calnexin OS=Rattus norvegicus OX=10116 GN=Canx PE=1 SV=1	9.0226	8.66839	9.43787	8.93178	8.85935	8.43993	8.84549	9.18483	8.64964	0.386097	1.03836	0.54886	0.977859	0.244048	1.06187
P20760	8	7	74.94	35699.2	Ig gamma-2A chain C region OS=Rattus norvegicus OX=10116 GN=Igg-2a PE=1 SV=1	8.82687	8.82434	10.2662	9.72529	10.6858	10.9966	8.8256	9.99575	10.8412	0.0444444	1.13259	0.00483511	1.22838	0.117003	0.922012
P08050	9	9	98.0007	43544.7	Gap junction alpha-1 protein OS=Rattus norvegicus OX=10116 GN=Gja1 PE=1 SV=2	8.6428	8.95531	10.7984	11.121	10.1949	10.1844	8.79905	10.9597	10.1896	0.0108439	1.24555	0.0142949	1.15804	0.0386451	1.07557
P37805;A0A0G2K6I5	12	10	98.6605	22671.8	Transgelin-3 OS=Rattus norvegicus OX=10116 GN=Tagln3 PE=1 SV=2	8.90107	8.67293	11.1619	10.4679	9.8483	8.98891	8.787	10.8149	9.4186	0.0268338	1.23078	0.286042	1.07188	0.130712	1.14825
G3V945;P51650	12	12	106.968	56772.8	Succinate-semialdehyde dehydrogenase OS=Rattus norvegicus OX=10116 GN=Aldh5a1 PE=1 SV=1	8.28622	9.20032	8.18582	8.58967	8.29852	8.02369	8.74327	8.38774	8.1611	0.5553	0.959337	0.3434	0.933416	0.451696	1.02777
P62944	24	15	208.603	105465	AP-2 complex subunit beta OS=Rattus norvegicus OX=10116 GN=Ap2b1 PE=1 SV=1	8.52189	8.74631	6.76757	6.85145	7.21813	7.51873	8.6341	6.80951	7.36843	0.00366033	0.788676	0.0224451	0.85341	0.0662087	0.924146
A0A0H2UHB7;Q9JI66	9	9	77.9843	124347	Anion exchange protein OS=Rattus norvegicus OX=10116 GN=Slc4a4 PE=1 SV=1	8.73722	8.52246	7.29005	6.88278	5.50419	5.46307	8.62984	7.08641	5.48363	0.0242133	0.821153	0.000826096	0.635427	0.0126491	1.29229
P19511	10	10	90.6293	28982.9	ATP synthase F(0) complex subunit B1_ mitochondrial OS=Rattus norvegicus OX=10116 GN=Atp5pb PE=1 SV=1	9.17087	8.03213	7.48013	7.87934	8.41868	8.49025	8.6015	7.67974	8.45446	0.258006	0.892837	0.841468	0.982906	0.0670868	0.908364
P62747	11	9	95.1488	22579.6	Rho-related GTP-binding protein RhoB OS=Rattus norvegicus OX=10116 GN=Rhob PE=1 SV=1	8.51551	8.66973	7.28754	7.28177	7.09059	7.34799	8.59262	7.28465	7.21929	0.0029547	0.84778	0.0128444	0.840173	0.658289	1.00905
A7VJC2;F1LM82;F1LNF1	14	13	124.687	37534.8	Heterogeneous nuclear ribonucleoproteins A2/B1 OS=Rattus norvegicus OX=10116 GN=Hnrnpa2b1 PE=1 SV=1	9.45762	7.72343	8.79535	8.81242	8.98096	6.76499	8.59053	8.80388	7.87298	0.797694	1.02484	0.649931	0.916472	0.4808	1.11824
P11348	11	11	107.398	25780.4	Dihydropteridine reductase OS=Rattus norvegicus OX=10116 GN=Qdpr PE=1 SV=1	8.97135	8.12663	7.17145	7.06454	6.18406	6.09499	8.54899	7.118	6.13952	0.0680639	0.832613	0.0223027	0.718158	0.00494815	1.15937
Q68FX0	15	15	147.414	42639.1	Isocitrate dehydrogenase [NAD] subunit beta_ mitochondrial OS=Rattus norvegicus OX=10116 GN=Idh3B PE=2 SV=1	9.25235	7.7699	8.00939	7.58289	7.87091	7.51957	8.51113	7.79614	7.69524	0.454044	0.915994	0.394047	0.904139	0.751764	1.01311
D3ZCZ9;P52504	6	6	76.4214	13210.9	NADH dehydrogenase [ubiquinone] iron-sulfur protein 6_ mitochondrial OS=Rattus norvegicus OX=10116 GN=LOC100912599 PE=1 SV=1	8.41255	8.56082	7.39384	7.69726	7.72759	7.71595	8.48668	7.54555	7.72177	0.0329479	0.889105	0.00852575	0.909869	0.366672	0.977178
A0A0G2K9J2;E9PTI1	14	14	117.303	56382.5	V-type proton ATPase subunit H OS=Rattus norvegicus OX=10116 GN=Atp6v1h PE=1 SV=1	8.9093	8.05944	7.99694	8.18789	8.46909	8.27211	8.48437	8.09241	8.3706	0.465007	0.953803	0.833057	0.986591	0.179706	0.966766
F7EYB9	7	7	62.4578	50037.3	Oligodendrocyte-myelin glycoprotein OS=Rattus norvegicus OX=10116 GN=Omg PE=1 SV=1	8.42042	8.43643	8.34425	8.20375	8.02323	7.73215	8.42843	8.274	7.87769	0.162355	0.981678	0.0670994	0.934657	0.13653	1.05031
Q9JKB7;Q9WTT6	22	22	229.741	51471.3	Guanine deaminase OS=Rattus norvegicus OX=10116 GN=Gda PE=1 SV=1	8.63542	8.21713	6.64358	6.63138	7.55325	7.38985	8.42628	6.63748	7.47155	0.0107335	0.787712	0.0475403	0.886696	0.00851182	0.888368
Q62813;A0A0H2UHW7;A0A0H2UHY3	10	10	89.9072	37837.7	Limbic system-associated membrane protein OS=Rattus norvegicus OX=10116 GN=Lsamp PE=1 SV=1	8.41016	8.41549	6.71206	6.63202	7.62371	7.63616	8.41282	6.67204	7.62993	0.000667626	0.79308	8.01441e-05	0.906941	0.00202425	0.874456
A0A0G2KBC7;Q52KS1;P47858	26	23	244.706	94436.6	ATP-dependent 6-phosphofructokinase OS=Rattus norvegicus OX=10116 GN=Pfkm PE=1 SV=1	8.99317	7.69088	8.82679	8.33885	7.80546	7.89595	8.34203	8.58282	7.85071	0.744711	1.02887	0.538587	0.941103	0.0923422	1.09325
G3V8G4;P55068;A0A0G2JYH8	19	18	157.157	97541.1	Brevican core protein OS=Rattus norvegicus OX=10116 GN=Bcan PE=1 SV=1	8.27516	8.40856	8.71905	8.69408	8.24637	8.38391	8.34186	8.70656	8.31514	0.0341393	1.04372	0.806419	0.996797	0.0316658	1.04707
D4A0T0	8	8	65.6069	21143.8	NADH:ubiquinone oxidoreductase subunit B10 OS=Rattus norvegicus OX=10116 GN=Ndufb10 PE=1 SV=1	8.08934	8.5062	6.93593	6.73442	6.68668	7.41986	8.29777	6.83518	7.05327	0.0219068	0.823736	0.105284	0.85002	0.632854	0.969079
P68511;A0A0G2K2B8	14	9	139.114	28382.9	14-3-3 protein eta OS=Rattus norvegicus OX=10116 GN=Ywhah PE=1 SV=2	8.10564	8.32785	8.05755	8.2878	7.02557	7.35436	8.21675	8.17267	7.18997	0.808571	0.994636	0.0372731	0.875038	0.0411185	1.13668
P62749	9	5	77.4662	22452.3	Hippocalcin-like protein 1 OS=Rattus norvegicus OX=10116 GN=Hpcal1 PE=1 SV=2	8.23834	8.18367	9.06901	9.39194	7.24273	7.51836	8.21101	9.23047	7.38054	0.0224637	1.12416	0.0300843	0.89886	0.0128305	1.25065
D3ZAF6	6	6	51.5952	10509.4	ATP synthase subunit f_ mitochondrial OS=Rattus norvegicus OX=10116 GN=Atp5mf PE=1 SV=1	8.17118	8.09482	8.96446	8.42004	8.68091	8.37981	8.133	8.69225	8.53036	0.172588	1.06876	0.121297	1.04886	0.658612	1.01898
P48037;Q6IMZ3	24	24	181.426	76153.5	Annexin A6 OS=Rattus norvegicus OX=10116 GN=Anxa6 PE=1 SV=2	8.05208	8.17172	8.23792	8.02962	7.97277	7.52456	8.1119	8.13377	7.74866	0.874773	1.0027	0.261733	0.955222	0.26258	1.0497
A0A0G2JSU4;A0A0G2JSV0;Q8VBU2	10	8	94.1032	39597.8	N-myc downstream regulated gene 2_ isoform CRA_b OS=Rattus norvegicus OX=10116 GN=Ndrg2 PE=1 SV=1	7.88112	8.33163	8.33791	8.52117	10.7177	10.7763	8.10638	8.42954	10.747	0.317414	1.03987	0.00960938	1.32574	0.00211604	0.784364
Q5XI34	30	24	288.087	66121.1	Protein phosphatase 2 (Formerly 2A)_ regulatory subunit A (PR 65)_ alpha isoform_ isoform CRA_a OS=Rattus norvegicus OX=10116 GN=Ppp2r1a PE=1 SV=1	8.23586	7.91045	12.4367	11.7912	10.0895	10.5657	8.07315	12.1139	10.3276	0.00672004	1.50052	0.0151257	1.27925	0.0455379	1.17297
P62963	6	6	56.702	15128.3	Profilin-1 OS=Rattus norvegicus OX=10116 GN=Pfn1 PE=1 SV=2	8.47933	7.64307	7.09543	6.97673	6.61829	6.28522	8.0612	7.03608	6.45175	0.124787	0.872833	0.0622156	0.800346	0.0850955	1.09057
Q8CFN2	9	2	97.0512	21600.8	Cell division control protein 42 homolog OS=Rattus norvegicus OX=10116 GN=Cdc42 PE=1 SV=2	8.04549	8.0622	7.79426	7.87539	6.72539	6.61873	8.05385	7.83482	6.67206	0.0347289	0.972805	0.00182149	0.828431	0.0034898	1.17427
G3V728	10	9	98.6425	33631.5	4-nitrophenylphosphatase domain and non-neuronal SNAP25-like protein homolog 1 (C. elegans)_ isoform CRA_b OS=Rattus norvegicus OX=10116 GN=Nipsnap1 PE=1 SV=1	7.99417	8.10189	7.58714	7.32333	6.96663	6.73261	8.04803	7.45523	6.84962	0.0558196	0.926343	0.0126567	0.851093	0.0749472	1.08842
Q5XIF3	7	7	78.0418	19797.7	NADH dehydrogenase [ubiquinone] iron-sulfur protein 4_ mitochondrial OS=Rattus norvegicus OX=10116 GN=Ndufs4 PE=1 SV=1	8.37169	7.71139	7.0721	6.83933	6.55706	6.92619	8.04154	6.95571	6.74163	0.0829645	0.864973	0.0706367	0.83835	0.429857	1.03176
F1LP82;P05712;Q3B7V5	8	8	70.6348	22975.8	Ras-related protein Rab-2A OS=Rattus norvegicus OX=10116 GN=Rab2a PE=1 SV=3	8.01942	8.02761	6.91156	6.83393	7.35394	6.82718	8.02351	6.87275	7.09056	0.00133478	0.856576	0.0788133	0.883723	0.501967	0.969281
P56571	8	8	87.9005	28514.8	ES1 protein homolog_ mitochondrial OS=Rattus norvegicus OX=10116 PE=1 SV=2	8.25458	7.78975	7.84512	7.55703	7.89868	7.72936	8.02217	7.70108	7.81402	0.360267	0.959975	0.490185	0.974054	0.567276	0.985546
G3V6P2;Q01205	8	8	65.1823	49241.6	Dihydrolipoamide S-succinyltransferase (E2 component of 2-oxo-glutarate complex)_ isoform CRA_a OS=Rattus norvegicus OX=10116 GN=Dlst PE=1 SV=1	7.90704	8.13049	6.1821	6.21682	6.4392	6.43478	8.01877	6.19946	6.43699	0.00305193	0.773119	0.00401888	0.802741	0.00557808	0.963099
Q62950	23	18	212.499	62538	Dihydropyrimidinase-related protein 1 OS=Rattus norvegicus OX=10116 GN=Crmp1 PE=1 SV=1	8.62601	7.40291	7.55629	7.16856	8.65382	8.26189	8.01446	7.36242	8.45786	0.415955	0.918642	0.552854	1.05532	0.0583399	0.870483
P47875	10	10	109.744	21468.9	Cysteine and glycine-rich protein 1 OS=Rattus norvegicus OX=10116 GN=Csrp1 PE=1 SV=2	8.09475	7.86944	7.52439	6.79762	6.86945	6.84892	7.98209	7.16101	6.85918	0.172641	0.897134	0.0086838	0.859321	0.497335	1.044
P62775	3	3	31.9873	13031.9	Myotrophin OS=Rattus norvegicus OX=10116 GN=Mtpn PE=1 SV=2	7.88721	8.05465	7.90138	7.53926	7.81492	7.45464	7.97093	7.72032	7.63478	0.337258	0.968559	0.235555	0.957828	0.769538	1.0112
P67779;D3ZFH6	9	9	90.9066	29877.1	Prohibitin OS=Rattus norvegicus OX=10116 GN=Phb PE=1 SV=1	8.22598	7.71436	8.12704	7.96315	8.12251	7.73692	7.97017	8.0451	7.92972	0.798226	1.0094	0.914772	0.994924	0.633514	1.01455
Q63610	22	8	263.298	29234.7	Tropomyosin alpha-3 chain OS=Rattus norvegicus OX=10116 GN=Tpm3 PE=1 SV=2	8.20987	7.71686	6.32044	6.31892	5.94724	5.84699	7.96336	6.31968	5.89711	0.0176124	0.793594	0.01132	0.74053	0.0147142	1.07166
F1LPP0;O08838;A0A0G2JX32;A0A0G2K5Z4;Q68FR2	26	24	235.411	74608.6	Amphiphysin OS=Rattus norvegicus OX=10116 GN=Amph PE=1 SV=3	8.13244	7.68461	7.97715	7.8377	8.33119	7.99933	7.90853	7.90742	8.16526	0.994836	0.99986	0.453851	1.03246	0.286388	0.968423
P18484;Q66HM2;A0A0G2K943	28	22	270.677	104957	AP-2 complex subunit alpha-2 OS=Rattus norvegicus OX=10116 GN=Ap2a2 PE=1 SV=3	8.36845	7.39585	8.10876	7.67586	8.49255	8.02449	7.88215	7.89231	8.25852	0.970782	1.00129	0.552205	1.04775	0.369359	0.955656
Q4FZT2	9	9	58.8712	42715.7	Protein phosphatase methylesterase 1 OS=Rattus norvegicus OX=10116 GN=Ppme1 PE=1 SV=2	8.05868	7.54954	8.07827	7.62095	7.80476	8.0883	7.80411	7.84961	7.94653	0.904756	1.00583	0.668933	1.01825	0.748937	0.987804
Q3KRE8;M0R8B6	45	2	604.721	50409.4	Tubulin beta-2B chain OS=Rattus norvegicus OX=10116 GN=Tubb2b PE=1 SV=1	7.90882	7.61129	7.10616	6.69912	7.35499	6.95202	7.76006	6.90264	7.1535	0.0792708	0.889509	0.138911	0.921837	0.473343	0.964931
G3V9Y1;Q9JLT0	35	28	252.863	229968	Myosin_ heavy polypeptide 10_ non-muscle_ isoform CRA_b OS=Rattus norvegicus OX=10116 GN=Myh10 PE=1 SV=1	8.26779	7.17798	8.70784	8.74431	8.93118	9.15098	7.72288	8.72608	9.04108	0.219838	1.1299	0.155143	1.17069	0.103074	0.965159
A0A0G2K4X8;Q6PEC4	5	5	38.3629	19102.5	S-phase kinase-associated protein 1 OS=Rattus norvegicus OX=10116 GN=Skp1 PE=1 SV=1	7.61395	7.70138	6.88536	6.61618	6.17668	6.16429	7.65767	6.75077	6.17048	0.0258995	0.88157	0.00072273	0.805791	0.0462415	1.09404
Q63362	8	8	76.0491	13468.8	NADH dehydrogenase [ubiquinone] 1 alpha subcomplex subunit 5 OS=Rattus norvegicus OX=10116 GN=Ndufa5 PE=1 SV=3	7.84012	7.41028	5.08994	4.95953	6.08343	5.55558	7.6252	5.02474	5.81951	0.0055307	0.658964	0.0366639	0.763194	0.0909353	0.86343
P63055;Q8CHN7	5	5	50.6676	6807.43	Calmodulin regulator protein PCP4 OS=Rattus norvegicus OX=10116 GN=Pcp4 PE=1 SV=2	7.58313	7.5324	8.97046	8.83713	7.0543	7.39062	7.55776	8.90379	7.22246	0.00250103	1.1781	0.191826	0.955635	0.0133201	1.23279
A0A0G2JUC7;Q6AYH5	17	16	174.331	46336.3	Dynactin subunit 2 OS=Rattus norvegicus OX=10116 GN=Dctn2 PE=1 SV=1	7.90426	7.19722	5.88456	5.83735	5.52185	5.23547	7.55074	5.86096	5.37866	0.0331986	0.776209	0.0245049	0.712335	0.0850955	1.08967
F1LM47	10	10	79.9872	50648.4	Succinate--CoA ligase [ADP-forming] subunit beta_ mitochondrial OS=Rattus norvegicus OX=10116 GN=Sucla2 PE=1 SV=1	7.32809	7.75714	6.71933	6.69996	6.54328	6.88974	7.54261	6.70965	6.71651	0.0549104	0.889565	0.0944633	0.890476	0.980891	0.998978
P04904;A0A0G2JTB1;A0A0G2JVT2;P46418;A0A0G2K8Q5;F7F2H5;P00502;P04903;Q4FZZ3;P14942;D3ZD94	9	6	80.554	25376.5	Glutathione S-transferase alpha-3 OS=Rattus norvegicus OX=10116 GN=Gsta3 PE=1 SV=3	7.70083	7.35279	6.10379	6.03864	6.03127	6.49446	7.52681	6.07121	6.26287	0.0120544	0.806611	0.0516681	0.832074	0.501322	0.969399
D3ZG43	10	10	84.7874	30397.6	NADH dehydrogenase (Ubiquinone) Fe-S protein 3 (Predicted)_ isoform CRA_c OS=Rattus norvegicus OX=10116 GN=Ndufs3 PE=1 SV=1	7.53688	7.50797	7.31552	7.16499	6.72729	6.3607	7.52243	7.24026	6.54399	0.068475	0.962489	0.0379985	0.869931	0.0767937	1.1064
A0A0G2JV81;A0A0G2K9H8;P61206;P84079;A0A0G2K4Q4;P84082;P61751	9	7	94.1599	20625.8	FKBP prolyl isomerase 11 OS=Rattus norvegicus OX=10116 GN=Arf3 PE=3 SV=1	7.46361	7.50388	6.08518	6.54084	5.87849	6.03103	7.48375	6.31301	5.95476	0.0419882	0.843563	0.00324556	0.795692	0.270203	1.06016
O35796	3	3	40.9654	31339.1	Complement component 1 Q subcomponent-binding protein_ mitochondrial OS=Rattus norvegicus OX=10116 GN=C1qbp PE=1 SV=2	7.68575	7.26121	6.43595	6.27602	5.16245	5.02884	7.47348	6.35598	5.09565	0.0350895	0.850472	0.00665468	0.681831	0.00668698	1.24734
P08009;A0A0G2K4U2;P08010;Q5BK56	15	9	159.119	25851.8	Glutathione S-transferase Mu 7 OS=Rattus norvegicus OX=10116 GN=Gstm7 PE=1 SV=2	7.47078	7.44979	7.08963	6.68912	6.78882	6.63488	7.46028	6.88937	6.71185	0.110612	0.923473	0.0116963	0.899678	0.496613	1.02645
A0A0G2K0M8	26	3	287.03	109234	Neural cell adhesion molecule 1 OS=Rattus norvegicus OX=10116 GN=Ncam1 PE=1 SV=1	7.27313	7.62485	6.29076	6.07296	5.7789	5.86562	7.44899	6.18186	5.82226	0.0241183	0.829893	0.0100078	0.781617	0.0889448	1.06176
Q920L2	14	14	132.229	72641.8	Succinate dehydrogenase [ubiquinone] flavoprotein subunit_ mitochondrial OS=Rattus norvegicus OX=10116 GN=Sdha PE=1 SV=1	7.26983	7.62475	7.26496	7.2097	6.935	7.74757	7.44729	7.23733	7.34128	0.361501	0.971807	0.820462	0.985765	0.839603	0.98584
Q66HF1	24	24	249.699	80382	NADH-ubiquinone oxidoreductase 75 kDa subunit_ mitochondrial OS=Rattus norvegicus OX=10116 GN=Ndufs1 PE=1 SV=1	7.70882	7.17474	8.25123	7.95617	7.26446	7.32346	7.44178	8.1037	7.29396	0.166968	1.08895	0.644443	0.980136	0.0301123	1.11101
D3ZUY8	27	21	223.465	108759	AP-2 complex subunit alpha OS=Rattus norvegicus OX=10116 GN=Ap2a1 PE=1 SV=1	7.47962	7.30796	7.28967	6.59583	7.73323	7.2624	7.39379	6.94275	7.49781	0.337947	0.938997	0.724883	1.01407	0.31894	0.92597
Q5XIH3	19	19	191.633	51415.4	NADH dehydrogenase [ubiquinone] flavoprotein 1_ mitochondrial OS=Rattus norvegicus OX=10116 GN=Ndufv1 PE=1 SV=1	7.14055	7.49279	6.76945	6.88802	6.75858	7.01948	7.31667	6.82873	6.88903	0.115181	0.933312	0.188735	0.941553	0.718238	0.991247
Q9EQX9	10	9	75.2713	17180.9	Ubiquitin-conjugating enzyme E2 N OS=Rattus norvegicus OX=10116 GN=Ube2n PE=1 SV=1	7.77351	6.82966	6.26517	5.97462	5.88215	5.63874	7.30159	6.11989	5.76045	0.12698	0.838159	0.0747921	0.788931	0.197457	1.0624
P61980;Q5D059;M0R9K1	14	14	143.913	51261.5	Heterogeneous nuclear ribonucleoprotein K OS=Rattus norvegicus OX=10116 GN=Hnrnpk PE=1 SV=1	7.54204	6.87385	6.27303	6.17558	6.24266	6.06511	7.20795	6.22431	6.15389	0.0905597	0.863534	0.0839207	0.853764	0.557608	1.01144
Q561S0;A0A1W2Q6F8	15	15	133.701	40778.3	NADH dehydrogenase [ubiquinone] 1 alpha subcomplex subunit 10_ mitochondrial OS=Rattus norvegicus OX=10116 GN=Ndufa10 PE=1 SV=1	6.90728	7.35314	6.3867	6.58525	7.24678	7.08855	7.13021	6.48597	7.16766	0.113629	0.909647	0.880213	1.00525	0.0338005	0.904894
D3ZNW5;D3ZW56	34	2	319.85	133016	Neurofascin OS=Rattus norvegicus OX=10116 GN=Nfasc PE=1 SV=3	7.33749	6.89122	6.55325	6.47448	6.2132	6.21561	7.11435	6.51386	6.2144	0.111176	0.915595	0.050293	0.873502	0.0161532	1.04819
P47860;A0A0A0MXY5	24	21	257.685	86689.9	ATP-dependent 6-phosphofructokinase_ platelet type OS=Rattus norvegicus OX=10116 GN=Pfkp PE=1 SV=2	7.186	6.97247	6.47615	6.4741	6.83129	6.9855	7.07923	6.47513	6.90839	0.0275399	0.914665	0.323488	0.975867	0.0285306	0.937284
A0A0G2JSM7;Q63028	26	2	201.243	80738.6	Adducin 1 (Alpha)_ isoform CRA_b OS=Rattus norvegicus OX=10116 GN=Add1 PE=1 SV=1	7.09421	7.02621	6.64018	6.25007	6.62112	6.72862	7.06021	6.44513	6.67487	0.0959754	0.91288	0.0267943	0.945421	0.375158	0.965581
P63029	5	5	45.7022	19576.3	Translationally-controlled tumor protein OS=Rattus norvegicus OX=10116 GN=Tpt1 PE=1 SV=1	7.29346	6.8248	6.32143	5.73974	6.2452	5.93086	7.05913	6.03058	6.08803	0.114147	0.854296	0.0723854	0.862434	0.868226	0.990564
P62716;A0A0G2JYA4;P63331	8	6	60.9438	36145.4	Serine/threonine-protein phosphatase 2A catalytic subunit beta isoform OS=Rattus norvegicus OX=10116 GN=Ppp2cb PE=2 SV=1	7.02328	6.97217	7.15713	6.51706	6.10657	5.6737	6.99772	6.8371	5.89013	0.656592	0.977045	0.0425496	0.841721	0.12996	1.16077
A0A0G2K1C0;Q4V7C7	11	10	112.711	48096.8	Actin-related protein 3 OS=Rattus norvegicus OX=10116 GN=Actr3 PE=1 SV=1	7.29631	6.65251	5.67502	5.45288	6.25131	6.02337	6.97441	5.56395	6.13734	0.0466646	0.797766	0.125627	0.87998	0.069292	0.906573
P40241	5	5	37.4683	25785.2	CD9 antigen OS=Rattus norvegicus OX=10116 GN=Cd9 PE=1 SV=2	6.97609	6.90174	8.39948	6.92362	7.63726	7.03039	6.93892	7.66155	7.33383	0.432059	1.10414	0.321686	1.05691	0.740339	1.04469
A0A0A0MXW3;D4AEC0;P0C0S7	4	2	40.3899	13421.6	Histone H2A OS=Rattus norvegicus OX=10116 GN=H2afz PE=3 SV=1	6.8243	6.93298	6.08352	5.92751	5.82439	5.90535	6.87864	6.00551	5.86487	0.0122846	0.873067	0.00430318	0.852621	0.249364	1.02398
O35303	28	28	281.624	84421.7	Dynamin-1-like protein OS=Rattus norvegicus OX=10116 GN=Dnm1l PE=1 SV=1	6.64998	7.04967	5.38559	4.93576	5.98927	5.96551	6.84983	5.16068	5.97739	0.0324442	0.753403	0.0435092	0.872634	0.0769031	0.863367
F1LUE2;G3V9G3;P08413;F1LNI8	17	8	189.473	73797.7	Calcium/calmodulin-dependent protein kinase II_ beta_ isoform CRA_c OS=Rattus norvegicus OX=10116 GN=Camk2b PE=1 SV=2	6.99364	6.69502	9.62474	9.90191	9.86407	9.63088	6.84433	9.76333	9.74747	0.00530852	1.42648	0.00489433	1.42417	0.939315	1.00163
A0A0G2K7G7;G3V9Z6;A0A0G2JVY6;B0BNF1	17	12	174.381	56376.7	Septin 8 OS=Rattus norvegicus OX=10116 GN=Sept8 PE=1 SV=1	6.87657	6.80729	6.104	6.66951	6.18226	6.43825	6.84193	6.38676	6.31025	0.257762	0.933472	0.0604282	0.922291	0.838271	1.01212
D3ZT07;Q9JJM9;D3ZDH8	10	9	93.3047	43280.4	Septin 5 OS=Rattus norvegicus OX=10116 GN=Sept5 PE=1 SV=2	6.84958	6.79597	6.66577	5.43703	6.25029	6.05248	6.82277	6.0514	6.15139	0.3443	0.886941	0.0244902	0.901596	0.855433	0.983746
O35814	24	23	223.988	63197.5	Stress-induced-phosphoprotein 1 OS=Rattus norvegicus OX=10116 GN=Stip1 PE=1 SV=1	7.05101	6.48981	5.93904	5.89059	5.27554	5.42437	6.77041	5.91482	5.34996	0.0845402	0.873628	0.0331571	0.790197	0.0201533	1.10558
Q6P503	8	8	66.661	28309	ATPase H+-transporting V1 subunit D OS=Rattus norvegicus OX=10116 GN=Atp6v1d PE=1 SV=1	6.93529	6.60384	5.62127	5.39683	5.7191	5.33906	6.76957	5.50905	5.52908	0.0231085	0.813796	0.040651	0.816755	0.942448	0.996377
A0A0G2K930;P09527	9	9	89.385	21374.5	Ras-related protein Rab-7a OS=Rattus norvegicus OX=10116 GN=Rab7a PE=1 SV=1	6.86706	6.58542	6.14464	5.84539	6.43393	6.11538	6.72624	5.99502	6.27465	0.0715084	0.891288	0.168693	0.932862	0.328925	0.955434
P50399	17	9	183.455	51050.5	Rab GDP dissociation inhibitor beta OS=Rattus norvegicus OX=10116 GN=Gdi2 PE=1 SV=2	6.90934	6.51326	6.81381	6.46309	7.09245	6.98691	6.7113	6.63845	7.03968	0.810223	0.989145	0.254384	1.04893	0.164618	0.943005
A0A0G2K350;D4A0E2	14	13	135.205	35001.4	NSF attachment protein gamma OS=Rattus norvegicus OX=10116 GN=Napg PE=1 SV=1	6.8663	6.54354	6.10837	5.89619	6.17114	6.37281	6.70492	6.00228	6.27198	0.0658805	0.895205	0.148183	0.935429	0.207046	0.957
P84092;A0A140TAH5	13	13	128.41	49996.9	AP-2 complex subunit mu OS=Rattus norvegicus OX=10116 GN=Ap2m1 PE=1 SV=1	6.89865	6.50825	6.15643	6.17662	5.62628	5.76729	6.70345	6.16653	5.69679	0.104542	0.919903	0.0360421	0.849829	0.0238471	1.08246
D3ZE15;F1LZC5;A0A0G2JSR4;A0A0G2JXI4;G3V8K7;P52632;Q62771	8	8	70.4384	16776.6	NADH:ubiquinone oxidoreductase subunit A13 OS=Rattus norvegicus OX=10116 GN=Ndufa13 PE=1 SV=1	6.94599	6.37648	5.5926	5.48967	5.57603	5.04726	6.66123	5.54113	5.31165	0.0527913	0.831848	0.0745192	0.797397	0.48125	1.0432
A0A0H2UHL9;Q07266	14	13	123.816	78142.3	Drebrin OS=Rattus norvegicus OX=10116 GN=Dbn1 PE=1 SV=1	6.7117	6.5272	5.92375	6.02441	6.34105	6.52598	6.61945	5.97408	6.43352	0.0243423	0.902503	0.290616	0.971911	0.0471431	0.928586
A0A140TAA1	10	10	83.1817	65694.4	Immunoglobulin superfamily_ member 8 OS=Rattus norvegicus OX=10116 GN=Igsf8 PE=1 SV=1	6.73407	6.46388	6.71673	6.52489	5.70867	5.47395	6.59897	6.62081	5.59131	0.904427	1.00331	0.0299073	0.8473	0.0219618	1.18412
M0R7M8;M0R8A4;Q3B8Q0;A0A096MJL2;A0A096MJC9	13	11	135.165	37499.5	Uncharacterized protein OS=Rattus norvegicus OX=10116 PE=4 SV=2	6.55974	6.62041	6.847	6.13508	6.11426	5.90534	6.59008	6.49104	6.0098	0.791523	0.984972	0.035849	0.911947	0.319368	1.08008
D4A435	8	7	60.3011	98615.5	Intercellular adhesion molecule 5 OS=Rattus norvegicus OX=10116 GN=Icam5 PE=1 SV=1	6.95101	6.2259	5.58628	5.80383	7.68777	7.26358	6.58845	5.69506	7.47568	0.131867	0.8644	0.175831	1.13466	0.015498	0.761812
P14668;Q66HH8	9	9	80.0456	35801.6	Annexin A5 OS=Rattus norvegicus OX=10116 GN=Anxa5 PE=1 SV=3	6.74787	6.4136	6.06416	5.80862	5.92599	5.95423	6.58073	5.93639	5.94011	0.0906316	0.902087	0.0572664	0.902652	0.97229	0.999374
B0K020	7	7	61.1792	12268.1	CDGSH iron-sulfur domain-containing protein 1 OS=Rattus norvegicus OX=10116 GN=Cisd1 PE=3 SV=1	6.72888	6.43	5.67463	5.55456	5.85887	5.86832	6.57944	5.6146	5.86359	0.0242783	0.853355	0.0370568	0.891199	0.0557961	0.957535
D3ZC55;D3ZVM5	25	25	197.73	75172.6	Heat shock 70kDa protein 12A (Predicted)_ isoform CRA_a OS=Rattus norvegicus OX=10116 GN=Hspa12a PE=1 SV=1	6.42439	6.70927	6.79618	6.47073	6.19559	6.22726	6.56683	6.63346	6.21142	0.788349	1.01015	0.126679	0.945878	0.117686	1.06794
P14408	11	11	89.5138	54750.1	Fumarate hydratase_ mitochondrial OS=Rattus norvegicus OX=10116 GN=Fh PE=1 SV=2	6.57481	6.54109	5.26143	5.25718	5.19875	5.38985	6.55795	5.25931	5.2943	0.000139834	0.801974	0.00712275	0.80731	0.754237	0.993391
A0A0G2JVL6;F7EXQ7	2	2	21.4466	20421.3	NADH dehydrogenase [ubiquinone] 1 alpha subcomplex subunit 8 OS=Rattus norvegicus OX=10116 GN=Ndufa8 PE=1 SV=1	6.49611	6.36769	6.06578	5.90358	5.98043	5.80059	6.4319	5.98468	5.89051	0.0503792	0.930468	0.0403515	0.915827	0.517938	1.01599
P0C5X8	6	6	48.4657	49716.7	Protein tweety homolog 1 OS=Rattus norvegicus OX=10116 GN=Ttyh1 PE=1 SV=1	6.48746	6.2838	5.24592	4.88796	5.36899	4.89689	6.38563	5.06694	5.13294	0.0267212	0.793491	0.0457227	0.803826	0.849154	0.987143
B5DFN2;A0A140TAI8;D3ZVR9	13	3	122.236	54837	S-adenosylhomocysteine hydrolase-like protein 1 OS=Rattus norvegicus OX=10116 GN=Ahcyl1 PE=1 SV=2	6.59943	6.12451	5.54977	5.41956	5.27702	5.4815	6.36197	5.48466	5.37926	0.063853	0.862101	0.0575286	0.845534	0.475712	1.01959
G3V6U3	7	7	56.5415	47946.3	ALG2_ alpha-1_3/1_6-mannosyltransferase OS=Rattus norvegicus OX=10116 GN=Alg2 PE=1 SV=1	6.59697	6.07514	5.55659	5.24139	4.56551	4.3826	6.33605	5.39899	4.47406	0.0872882	0.852106	0.0171883	0.706127	0.0342899	1.20673
P30009;F1LMW7	8	8	92.1816	29851.6	Myristoylated alanine-rich C-kinase substrate OS=Rattus norvegicus OX=10116 GN=Marcks PE=1 SV=2	6.23857	6.34736	2.7301	2.74686	3.4763	3.64497	6.29296	2.73848	3.56063	0.000124734	0.435166	0.00190738	0.565812	0.0083713	0.7691
P85973	6	6	38.3115	32587.2	Purine nucleoside phosphorylase OS=Rattus norvegicus OX=10116 GN=Pnp PE=1 SV=1	6.47397	6.11115	4.4811	4.1496	5.53842	5.52418	6.29256	4.31535	5.5313	0.015732	0.685786	0.0470592	0.879023	0.0227918	0.780169
A0A0H2UHI2;Q01986;P36506	9	9	89.1106	41302.4	Dual-specificity mitogen-activated protein kinase kinase 1 OS=Rattus norvegicus OX=10116 GN=Map2k1 PE=1 SV=1	6.26274	6.2241	5.76414	5.68674	5.12044	5.72959	6.24342	5.72544	5.42502	0.00727326	0.917035	0.127217	0.868917	0.430588	1.05538
Q62745;Q6P9V1	3	3	38.6992	26572.9	CD81 antigen OS=Rattus norvegicus OX=10116 GN=Cd81 PE=1 SV=1	6.6407	5.80769	5.39296	5.43638	4.30999	3.87472	6.22419	5.41467	4.09235	0.178286	0.869939	0.0394315	0.657491	0.0337406	1.32312
A0A0G2K6J5;B2GV99;Q64119;A0A0G2JWE1;P16409	5	4	57.0794	17132.3	Myosin light polypeptide 6 OS=Rattus norvegicus OX=10116 GN=Myl6 PE=1 SV=1	5.98857	6.40481	5.30635	5.1809	6.0094	5.42787	6.19669	5.24363	5.71863	0.043081	0.846198	0.315242	0.922853	0.243837	0.916937
Q5FVI6	12	12	101.151	44071.7	V-type proton ATPase subunit C 1 OS=Rattus norvegicus OX=10116 GN=Atp6v1c1 PE=1 SV=1	6.38777	5.92237	5.24646	5.4849	5.20238	5.17411	6.15507	5.36568	5.18825	0.0894242	0.87175	0.0464444	0.842922	0.274532	1.0342
A0A0G2K5L2;Q5FVG4;Q505J6	8	8	62.248	35118.7	RCG47744_ isoform CRA_c OS=Rattus norvegicus OX=10116 GN=LOC100911440 PE=1 SV=1	5.92533	6.33281	5.52198	5.4625	5.85648	5.68548	6.12907	5.49224	5.77098	0.0836831	0.896097	0.242506	0.941575	0.0886774	0.9517
P13264;A0A0G2K1T0;A0A0G2KAN7;A0A0H2UHL2;P28492	20	19	182.81	74879.3	Glutaminase kidney isoform_ mitochondrial OS=Rattus norvegicus OX=10116 GN=Gls PE=1 SV=2	6.25559	5.99722	6.17897	5.99491	6.63855	5.92787	6.1264	6.08694	6.28321	0.829334	0.993559	0.730363	1.0256	0.656845	0.968762
P68255;G3V9A3;Q5EBB0	16	11	151.825	28063.5	14-3-3 protein theta OS=Rattus norvegicus OX=10116 GN=Ywhaq PE=1 SV=1	6.26638	5.93385	4.02586	4.79106	3.80166	4.01251	6.10012	4.40846	3.90709	0.0686267	0.722685	0.00731722	0.640494	0.327085	1.12832
A0A0G2K657;F1M2I5;P32736	6	6	66.0211	38626.9	Opioid-binding protein/cell adhesion molecule OS=Rattus norvegicus OX=10116 GN=Opcml PE=4 SV=1	6.63394	5.52233	6.465	6.37837	6.7879	6.06157	6.07813	6.42169	6.42474	0.586256	1.05652	0.644251	1.05702	0.98679	0.999525
Q5PPJ9;A0A0G2K9P4;D4A7V1	16	15	144.553	45138	Endophilin-B2 OS=Rattus norvegicus OX=10116 GN=Sh3glb2 PE=1 SV=2	6.36927	5.76678	5.57966	5.18987	5.12476	5.15591	6.06802	5.38477	5.14033	0.192944	0.887401	0.0807974	0.847118	0.334698	1.04755
A0A0G2K079;Q3ZB98	12	12	112.406	37728	Breast carcinoma-amplified sequence 1 homolog OS=Rattus norvegicus OX=10116 GN=Bcas1 PE=1 SV=1	5.73941	6.38428	4.20694	4.3139	3.83093	4.28713	6.06185	4.26042	4.05903	0.0236288	0.702825	0.035215	0.669602	0.477853	1.04962
F8WG67;Q64559	10	10	83.3587	41424.3	Acyl-CoA thioesterase 7_ isoform CRA_a OS=Rattus norvegicus OX=10116 GN=Acot7 PE=1 SV=2	5.95004	6.17226	5.04234	5.09991	4.93366	4.95035	6.06115	5.07112	4.942	0.0114509	0.83666	0.0080976	0.815357	0.0489805	1.02613
F1LNT0;Q62951	14	14	117.436	62550	Dihydropyrimidinase-related protein 4 OS=Rattus norvegicus OX=10116 GN=Dpysl4 PE=4 SV=1	6.23506	5.81005	6.27632	6.03035	7.18974	6.97463	6.02256	6.15333	7.08218	0.643404	1.02171	0.0514603	1.17594	0.0303761	0.868847
P26453	6	6	48.6647	42892	Basigin OS=Rattus norvegicus OX=10116 GN=Bsg PE=1 SV=2	6.09737	5.94429	6.0481	6.0424	6.14024	6.15489	6.02083	6.04525	6.14757	0.776439	1.00406	0.243086	1.02105	0.00578337	0.983357
A0A0G2KB63;Q5XIH7	13	13	114.736	33168.3	Prohibitin OS=Rattus norvegicus OX=10116 GN=Phb2 PE=1 SV=1	5.79427	6.1913	5.20104	5.04732	4.89635	5.37797	5.99278	5.12418	5.13716	0.050347	0.855058	0.114585	0.857225	0.977323	0.997472
A0A0G2JVH4;A0A140TAG5;Q3KR86	23	23	207.636	86742.9	MICOS complex subunit MIC60 OS=Rattus norvegicus OX=10116 GN=Immt PE=1 SV=1	6.10146	5.85831	5.89557	5.88283	5.85436	6.04367	5.97989	5.8892	5.94902	0.536133	0.984835	0.86174	0.994838	0.595312	0.989945
P03994	9	9	73.6151	40889	Hyaluronan and proteoglycan link protein 1 OS=Rattus norvegicus OX=10116 GN=Hapln1 PE=1 SV=2	6.11126	5.84403	6.73116	6.71248	6.13163	6.32757	5.97764	6.72182	6.2296	0.034334	1.12449	0.268958	1.04215	0.0403204	1.07901
D3ZCR3;P63159;A0A0G2K6P4;D3ZXR5;D3ZIU9;D3ZC69;D3ZGW6;D3ZN59;F1LNG6;M0R7R5;P52925;A0A0G2KA73;D3ZS25;F1M6B2	8	8	67.4617	24848.7	High mobility group protein B1 pseudogene OS=Rattus norvegicus OX=10116 GN=LOC108349189 PE=4 SV=2	5.98289	5.89701	4.28388	4.2538	4.64219	5.19378	5.93995	4.26884	4.91798	0.000596117	0.718666	0.0777776	0.82795	0.131107	0.868007
Q9JJW3	2	2	15.7702	6464.6	ATP synthase membrane subunit DAPIT_ mitochondrial OS=Rattus norvegicus OX=10116 GN=Atp5md PE=1 SV=1	5.97863	5.87437	4.58591	4.61476	4.23094	4.15703	5.9265	4.60033	4.19398	0.00136526	0.776231	0.00129212	0.707666	0.0100298	1.09689
Q75Q39;R9PXR4	13	13	132.742	68186.5	Mitochondrial import receptor subunit TOM70 OS=Rattus norvegicus OX=10116 GN=Tomm70 PE=1 SV=1	5.71292	6.13871	5.01659	4.79609	5.00084	4.94948	5.92581	4.90634	4.97516	0.0471818	0.827961	0.0409854	0.839573	0.601697	0.986169
P63322	6	3	56.5491	23723.9	Ras-related protein Ral-A OS=Rattus norvegicus OX=10116 GN=Rala PE=1 SV=1	6.09617	5.74481	5.18601	4.84283	5.6266	5.18147	5.92049	5.01442	5.40403	0.0668509	0.846961	0.21269	0.912769	0.298584	0.927903
A0A0G2JSM8	9	2	95.0657	21709.8	Cell division control protein 42 homolog OS=Rattus norvegicus OX=10116 GN=Cdc42 PE=1 SV=1	5.95558	5.88032	5.70045	5.61225	5.40815	5.18021	5.91795	5.65635	5.29418	0.0460933	0.955795	0.0380655	0.894597	0.101145	1.06841
P21913	10	10	78.0715	32628.4	Succinate dehydrogenase [ubiquinone] iron-sulfur subunit_ mitochondrial OS=Rattus norvegicus OX=10116 GN=Sdhb PE=2 SV=2	5.81788	5.8784	4.81688	4.78893	5.25731	5.32284	5.84814	4.80291	5.29008	0.000910487	0.821271	0.0064085	0.904575	0.0049918	0.907908
Q8VI04	10	10	86.883	34866.7	Isoaspartyl peptidase/L-asparaginase OS=Rattus norvegicus OX=10116 GN=Asrgl1 PE=1 SV=1	5.90804	5.7824	4.79101	4.49896	5.09455	5.43067	5.84522	4.64499	5.26261	0.0200632	0.794664	0.0885769	0.900327	0.108393	0.88264
P84076	8	3	81.5435	22541.5	Neuron-specific calcium-binding protein hippocalcin OS=Rattus norvegicus OX=10116 GN=Hpca PE=1 SV=2	5.71624	5.95046	5.92836	5.79527	5.05725	4.88425	5.83335	5.86182	4.97075	0.848435	1.00488	0.0265116	0.852126	0.0154594	1.17926
A0A0H2UHV6;P63100;A0A0G2K4H3	8	8	81.7643	18321.8	Calcineurin subunit B type 1 OS=Rattus norvegicus OX=10116 GN=Ppp3r1 PE=4 SV=1	5.9021	5.75645	7.39491	6.87671	6.76501	6.85314	5.82927	7.13581	6.80907	0.0345349	1.22413	0.00807675	1.16808	0.336916	1.04799
P04905;G3V983	18	11	163.881	26085.1	Glutathione S-transferase Mu 1 OS=Rattus norvegicus OX=10116 GN=Gstm1 PE=1 SV=2	5.76239	5.86369	5.07945	4.9177	5.79307	5.59569	5.81304	4.99857	5.69438	0.0144413	0.85989	0.397011	0.979587	0.0315556	0.877808
P04256;Q5I0M7;Q6P6G9;D4ACJ7;F1M2S4	9	8	79.4917	34383.4	Heterogeneous nuclear ribonucleoprotein A1 OS=Rattus norvegicus OX=10116 GN=Hnrnpa1 PE=1 SV=3	5.55351	6.03945	5.2489	4.67233	5.16042	4.98922	5.79648	4.96061	5.07482	0.160598	0.855798	0.0999407	0.875501	0.727525	0.977495
A0A0G2JYB1;Q5XI32	7	7	65.9751	33788	F-actin-capping protein subunit beta OS=Rattus norvegicus OX=10116 GN=Capzb PE=1 SV=1	5.6925	5.8774	4.88935	4.50544	5.99767	5.4534	5.78495	4.6974	5.72554	0.0411919	0.812003	0.842771	0.98973	0.0877288	0.820429
P11505	25	10	272.211	135663	Plasma membrane calcium-transporting ATPase 1 OS=Rattus norvegicus OX=10116 GN=Atp2b1 PE=1 SV=3	6.23	5.33887	5.93121	5.7461	5.5684	5.40171	5.78444	5.83865	5.48506	0.892059	1.00937	0.587778	0.948244	0.104577	1.06447
F1LRV4;O88600	30	28	279.378	94825	Heat shock 70 kDa protein 4 OS=Rattus norvegicus OX=10116 GN=Hspa4 PE=1 SV=1	5.87862	5.62231	6.42091	6.64956	7.7113	7.86381	5.75046	6.53523	7.78755	0.0456211	1.13647	0.00634289	1.35425	0.0127871	0.83919
B0BMW0;P61107;A0A1B0GWR3	12	10	112.306	24125.1	RAB14_ member RAS oncogene family OS=Rattus norvegicus OX=10116 GN=Rab14 PE=1 SV=1	5.82156	5.67179	5.87564	5.34348	5.6344	5.62039	5.74668	5.60956	5.6274	0.66001	0.97614	0.251648	0.979243	0.936609	0.996831
Q6P502;P21816	16	15	126.207	61217.4	T-complex protein 1 subunit gamma OS=Rattus norvegicus OX=10116 GN=Cct3 PE=1 SV=1	5.87477	5.51227	5.23254	4.98616	5.02746	4.73651	5.69352	5.10935	4.88199	0.113899	0.897397	0.0719479	0.857464	0.355736	1.04657
D3ZDU5;Q9EPC6	4	4	37.4237	16369.6	Profilin OS=Rattus norvegicus OX=10116 GN=Pfn2 PE=3 SV=1	5.00448	6.37204	5.30352	5.06039	4.54206	4.81595	5.68826	5.18196	4.679	0.55558	0.910992	0.269251	0.822573	0.11231	1.10749
Q9Z1E1;A0A0G2JU52	9	9	60.814	47784.7	Flotillin-1 OS=Rattus norvegicus OX=10116 GN=Flot1 PE=2 SV=2	5.67401	5.58149	5.26226	5.23107	5.4467	5.42325	5.62775	5.24667	5.43498	0.0152243	0.932285	0.0547601	0.965746	0.0106677	0.965352
P50408;B2GUW7	4	4	35.7585	13370.3	V-type proton ATPase subunit F OS=Rattus norvegicus OX=10116 GN=Atp6v1f PE=1 SV=1	5.71722	5.52514	4.89118	4.38061	5.09886	4.67861	5.62118	4.6359	4.88873	0.077783	0.82472	0.0933778	0.8697	0.52284	0.948282
F1LSY2;O35764	5	5	32.1625	52695.8	Neuronal pentraxin receptor OS=Rattus norvegicus OX=10116 GN=Nptxr PE=1 SV=1	5.59447	5.6064	5.30884	5.38466	5.72796	5.66179	5.60043	5.34675	5.69488	0.0230428	0.954702	0.105599	1.01686	0.020458	0.93887
A0A0G2K0B6;F1LRK0;Q05140	11	9	102.888	91658.2	Clathrin coat assembly protein AP180 OS=Rattus norvegicus OX=10116 GN=Snap91 PE=1 SV=1	5.43853	5.70165	7.01101	6.62891	7.36133	7.45933	5.57009	6.81996	7.41033	0.0312972	1.22439	0.00724473	1.33038	0.101274	0.920331
G3V647;O35331;D3Z8P5	5	5	59.2614	35083.3	Pyridoxal kinase OS=Rattus norvegicus OX=10116 GN=Pdxk PE=1 SV=1	5.58663	5.53329	5.03686	4.99758	5.0062	4.89059	5.55996	5.01722	4.9484	0.00361594	0.902384	0.0114955	0.890005	0.377069	1.01391
B2RZ37	6	6	45.8961	21659.2	Receptor expression-enhancing protein 5 OS=Rattus norvegicus OX=10116 GN=Reep5 PE=1 SV=1	5.52823	5.56763	4.57292	4.57436	4.44168	4.70677	5.54793	4.57364	4.57423	0.000340834	0.824387	0.0218878	0.824493	0.993336	0.999872
D4A4D5;P02401;D3ZN03	6	6	55.0566	11706	Similar to 60S acidic ribosomal protein P2 OS=Rattus norvegicus OX=10116 GN=LOC498555 PE=3 SV=1	5.68121	5.38046	4.35822	4.40124	4.15717	3.96999	5.53084	4.37973	4.06358	0.0138848	0.791875	0.0131246	0.734714	0.0854694	1.0778
P55053	7	7	72.0572	15344.6	Fatty acid-binding protein 5 OS=Rattus norvegicus OX=10116 GN=Fabp5 PE=1 SV=3	5.756	5.29372	4.69279	4.54243	4.01979	4.16553	5.52486	4.61761	4.09266	0.0580225	0.835788	0.0224867	0.740771	0.0376858	1.12827
D4ABN3;Q62910	23	23	200.387	145806	Synaptojanin-1 OS=Rattus norvegicus OX=10116 GN=Synj1 PE=1 SV=3	5.44979	5.58731	5.23964	5.61419	5.79767	6.04703	5.51855	5.42692	5.92235	0.684632	0.983395	0.102429	1.07317	0.162119	0.916345
D3ZB78	13	13	108.425	41956.6	PHD finger protein 24 OS=Rattus norvegicus OX=10116 GN=Phf24 PE=1 SV=1	5.65648	5.32203	5.2751	5.30832	5.48245	5.19486	5.48926	5.29171	5.33865	0.358953	0.964013	0.56589	0.972564	0.784036	0.991208
A0A096MJ90;F1LNW6	4	4	32.875	13808.6	Lymphocyte antigen 6 family member H (Fragment) OS=Rattus norvegicus OX=10116 GN=Ly6h PE=4 SV=6	5.42398	5.40071	3.48596	3.98533	3.89053	4.76153	5.41235	3.73565	4.32603	0.0301941	0.690208	0.150496	0.799289	0.357215	0.863528
G3V7I0;Q9Z0V6	5	5	45.9395	28584.5	Peroxiredoxin OS=Rattus norvegicus OX=10116 GN=Prdx3 PE=1 SV=1	5.59964	5.05666	5.45225	5.33213	5.51963	5.05644	5.32815	5.39219	5.28804	0.82467	1.01202	0.924208	0.992472	0.696364	1.0197
A0A0G2K502;D3ZJH9	4	3	25.9368	66994.3	Malic enzyme OS=Rattus norvegicus OX=10116 GN=Me2 PE=1 SV=1	5.17808	5.43525	4.57937	4.96108	3.78699	4.21917	5.30667	4.77023	4.00308	0.149168	0.898912	0.0407341	0.754349	0.119987	1.19164
F1LPG5;F1M7T1;D3ZQH7;D3ZV29;F1M7Z4	5	5	43.9932	15064.4	NADH:ubiquinone oxidoreductase subunit B4 OS=Rattus norvegicus OX=10116 GN=Ndufb4 PE=1 SV=1	5.38494	5.14602	4.7278	4.41123	4.72439	4.59203	5.26548	4.56952	4.65821	0.0753161	0.867826	0.044751	0.88467	0.65129	0.98096
B2GV73	5	5	37.8641	20763.8	Actin-related protein 2/3 complex subunit 3 OS=Rattus norvegicus OX=10116 GN=Arpc3 PE=1 SV=1	5.32228	5.05403	5.03728	5.58302	5.62732	5.73372	5.18815	5.31015	5.68052	0.735991	1.02351	0.0803861	1.0949	0.319124	0.934801
Q3T1K5	7	5	49.2999	33138.2	F-actin-capping protein subunit alpha-2 OS=Rattus norvegicus OX=10116 GN=Capza2 PE=1 SV=1	5.16408	5.17971	4.9181	4.93771	4.92955	4.93227	5.1719	4.92791	4.93091	0.00266062	0.952823	0.00103617	0.953404	0.789545	0.999391
B0BNA5	3	3	21.958	16046	Coactosin-like protein OS=Rattus norvegicus OX=10116 GN=Cotl1 PE=1 SV=1	5.09483	5.17091	3.6824	3.6898	3.8013	3.77997	5.13287	3.6861	3.79064	0.000517336	0.718136	0.000689984	0.738503	0.011239	0.972421
G3V6P8	4	4	42.0766	8099.25	Guanine nucleotide-binding protein subunit gamma OS=Rattus norvegicus OX=10116 GN=Gng12 PE=1 SV=1	5.39217	4.87257	4.00291	4.24011	3.57153	3.82724	5.13237	4.12151	3.69939	0.0645837	0.803041	0.033624	0.720795	0.137785	1.1141
Q5PQN0	5	2	48.0712	22359.4	Neurocalcin-delta OS=Rattus norvegicus OX=10116 GN=Ncald PE=1 SV=3	5.08548	5.16428	4.53599	4.50967	4.7105	4.68508	5.12488	4.52283	4.69779	0.00431609	0.882524	0.00868578	0.916663	0.0107819	0.962758
Q3MIE4	7	7	52.0582	43346.9	Synaptic vesicle membrane protein VAT-1 homolog OS=Rattus norvegicus OX=10116 GN=Vat1 PE=1 SV=1	5.24556	5.00089	4.36967	4.08756	3.95978	3.78747	5.12322	4.22862	3.87362	0.0425704	0.825382	0.0133556	0.756091	0.161391	1.09164
P62024	3	3	23.5911	66672.3	Phosphatase and actin regulator 1 OS=Rattus norvegicus OX=10116 GN=Phactr1 PE=1 SV=1	5.14562	5.09013	7.43622	7.07589	6.24634	5.76052	5.11787	7.25605	6.00343	0.00530785	1.41779	0.0604872	1.17303	0.057062	1.20865
P07895	5	5	51.9151	24902.2	Superoxide dismutase [Mn]_ mitochondrial OS=Rattus norvegicus OX=10116 GN=Sod2 PE=1 SV=2	4.95138	5.25205	5.36004	5.09342	4.82383	5.14252	5.10172	5.22673	4.98317	0.596462	1.0245	0.642009	0.976764	0.362263	1.04888
F8WFM2;P85969	14	12	126.695	33899.2	Beta-soluble NSF attachment protein OS=Rattus norvegicus OX=10116 GN=Napb PE=3 SV=1	5.20695	4.93122	4.08631	3.95547	4.50075	4.46292	5.06909	4.02089	4.48184	0.0183277	0.793218	0.0469805	0.88415	0.0229985	0.897153
Q9Z339;A0A096MJ04;Q6AXR6	5	5	44.8848	27954.1	Glutathione S-transferase omega-1 OS=Rattus norvegicus OX=10116 GN=Gsto1 PE=1 SV=2	5.21592	4.91532	5.20419	4.94105	5.01907	5.02894	5.06562	5.07262	5.02401	0.973437	1.00138	0.816848	0.991785	0.754326	1.00968
D3ZJ01	4	4	24.9315	135506	RAB11-binding and LisH domain_ coiled-coil and HEAT repeat-containing OS=Rattus norvegicus OX=10116 GN=Relch PE=1 SV=1	5.08829	4.99792	4.95689	4.93167	5.7086	5.73095	5.04311	4.94428	5.71978	0.168108	0.980403	0.00523885	1.13418	0.000485147	0.864418
G3V964;Q62718	8	8	88.2035	38134.3	Neurotrimin OS=Rattus norvegicus OX=10116 GN=Ntm PE=4 SV=2	4.95702	5.06891	5.37411	5.15011	4.80079	4.62828	5.01297	5.26211	4.71453	0.182086	1.0497	0.102988	0.940468	0.0595802	1.11615
Q5RK08	4	4	41.6549	33112.9	Glioblastoma amplified sequence OS=Rattus norvegicus OX=10116 GN=Nipsnap2 PE=1 SV=1	5.20179	4.80489	4.91615	4.8321	4.76662	4.62792	5.00334	4.87412	4.69727	0.595076	0.974173	0.278394	0.938826	0.162617	1.03765
P41565;Q5XIJ3	7	7	60.9948	43250.7	Isocitrate dehydrogenase [NAD] subunit gamma 1_ mitochondrial OS=Rattus norvegicus OX=10116 GN=Idh3g PE=1 SV=2	5.30935	4.69543	5.3156	5.05128	4.99737	4.37498	5.00239	5.18344	4.68618	0.633369	1.03619	0.543973	0.936787	0.285671	1.10611
B0BNE6	6	6	55.0966	24426.6	NADH dehydrogenase (Ubiquinone) Fe-S protein 8 (Predicted)_ isoform CRA_a OS=Rattus norvegicus OX=10116 GN=Ndufs8 PE=1 SV=1	5.05796	4.94138	4.96646	4.85945	4.23299	4.15313	4.99967	4.91296	4.19306	0.387419	0.982656	0.00725236	0.838667	0.00824168	1.17169
A9UMV9	6	6	54.4025	12557.5	NADH:ubiquinone oxidoreductase subunit A7 OS=Rattus norvegicus OX=10116 GN=Ndufa7 PE=1 SV=1	5.03378	4.9475	3.62388	3.67115	3.65494	3.98329	4.99064	3.64751	3.81912	0.00118915	0.730871	0.025364	0.765257	0.40904	0.955067
Q5XI78	27	21	208.134	117494	2-oxoglutarate dehydrogenase_ mitochondrial OS=Rattus norvegicus OX=10116 GN=Ogdh PE=1 SV=1	4.89715	5.04478	6.07748	5.74483	6.31576	5.77023	4.97096	5.91116	6.043	0.032316	1.18914	0.0551722	1.21566	0.725933	0.978183
D3ZUX5	6	6	49.7621	26662.8	MICOS complex subunit OS=Rattus norvegicus OX=10116 GN=Chchd3 PE=1 SV=1	4.91828	4.98648	3.99047	4.01728	3.90132	4.03597	4.95238	4.00387	3.96864	0.001302	0.808475	0.00670373	0.801361	0.655631	1.00888
Q5RJN0	4	4	43.8639	24230.2	NADH dehydrogenase (Ubiquinone) Fe-S protein 7 OS=Rattus norvegicus OX=10116 GN=Ndufs7 PE=1 SV=1	4.79094	5.11088	4.09938	4.13331	3.97533	4.28075	4.95091	4.11635	4.12804	0.0301486	0.831433	0.0657395	0.833794	0.958315	0.997168
D4A4P3;M0RA24	2	2	14.5589	11266.9	NADH:ubiquinone oxidoreductase subunit B3 OS=Rattus norvegicus OX=10116 GN=Ndufb3 PE=1 SV=1	5.02322	4.85531	4.42595	4.41489	4.30439	4.37858	4.93926	4.42042	4.34149	0.0229428	0.894955	0.0211664	0.878974	0.171625	1.01818
P16446;R9PXS4;D3ZCD4;P53812	6	6	63.4676	32135.6	Phosphatidylinositol transfer protein alpha isoform OS=Rattus norvegicus OX=10116 GN=Pitpna PE=1 SV=2	5.51984	4.34297	5.01647	4.73442	4.37859	4.23323	4.93141	4.87544	4.30591	0.971725	0.988652	0.399564	0.873161	0.0660436	1.13227
A0A0G2JYF7;Q5U302	7	2	48.0172	90002.1	Catenin alpha 1 OS=Rattus norvegicus OX=10116 GN=Ctnna1 PE=1 SV=1	4.89973	4.92369	4.5765	4.48129	4.23033	4.50346	4.91171	4.52889	4.36689	0.0171545	0.922061	0.0636515	0.889079	0.380161	1.0371
P24329	5	5	46.5261	33634.9	Thiosulfate sulfurtransferase OS=Rattus norvegicus OX=10116 GN=Tst PE=1 SV=3	4.98395	4.79463	5.12365	4.94999	5.00307	4.88481	4.88929	5.03682	4.94394	0.369719	1.03017	0.670648	1.01118	0.470235	1.01879
Q6NYB7;A0A0G2K235;E9PU16;P35289	10	5	96.0126	22905.9	Ras-related protein Rab-1A OS=Rattus norvegicus OX=10116 GN=Rab1A PE=1 SV=3	4.79092	4.97186	4.30756	4.0534	4.23129	4.24137	4.88139	4.18048	4.23633	0.048615	0.856411	0.0168831	0.867852	0.696403	0.986817
B2GV79;M0R416;Q8VD52	8	8	51.1872	31823.1	Pdxp protein OS=Rattus norvegicus OX=10116 GN=Pdxp PE=1 SV=1	4.82776	4.92084	4.56191	4.24332	4.41541	4.20156	4.8743	4.40261	4.30849	0.111387	0.903229	0.0431116	0.883918	0.675728	1.02185
Q9JHY2;G3V804	9	7	83.2608	35718.5	Sideroflexin-3 OS=Rattus norvegicus OX=10116 GN=Sfxn3 PE=2 SV=1	4.86795	4.8795	5.18808	5.20837	4.98899	4.94179	4.87373	5.19822	4.96539	0.00125386	1.06658	0.0627761	1.01881	0.0123171	1.04689
Q99MZ8	11	10	101.071	30369.6	LIM and SH3 domain protein 1 OS=Rattus norvegicus OX=10116 GN=Lasp1 PE=1 SV=1	4.86147	4.84893	4.07847	4.32996	4.22725	4.23278	4.8552	4.20422	4.23002	0.0401548	0.86592	0.00011071	0.871234	0.847215	0.993901
Q5PQZ9	4	4	38.781	14415.9	NADH dehydrogenase [ubiquinone] 1 subunit C2 OS=Rattus norvegicus OX=10116 GN=Ndufc2 PE=1 SV=1	4.84987	4.77798	4.69605	4.76138	4.63872	4.6822	4.81393	4.72871	4.66046	0.22129	0.982299	0.0666638	0.968121	0.223519	1.01464
P85834	14	14	119.907	49921.7	Elongation factor Tu_ mitochondrial OS=Rattus norvegicus OX=10116 GN=Tufm PE=1 SV=1	5.03035	4.55272	6.9158	6.67551	6.17328	5.52336	4.79153	6.79566	5.84832	0.021849	1.41826	0.11681	1.22055	0.121571	1.16198
Q9WUC4	3	3	40.1591	7463.54	Copper transport protein ATOX1 OS=Rattus norvegicus OX=10116 GN=Atox1 PE=1 SV=1	4.81666	4.75671	4.25798	4.12191	4.64833	4.37777	4.78669	4.18994	4.51305	0.0165537	0.875333	0.19228	0.942834	0.162495	0.928405
D3ZFB6	3	3	37.7894	36105.8	Proline-rich transmembrane protein 2 OS=Rattus norvegicus OX=10116 GN=Prrt2 PE=1 SV=1	4.69126	4.88101	2.84037	2.83628	2.82725	3.07311	4.78614	2.83832	2.95018	0.00148468	0.59303	0.00873557	0.616401	0.460346	0.962085
A0A0G2JSW0;P13832;P18666;B0BMS8;Q64122	5	5	37.5327	19836.2	Myosin regulatory light chain 12B OS=Rattus norvegicus OX=10116 GN=Myl12b PE=4 SV=1	4.93638	4.63442	4.09487	3.93666	4.09757	4.11088	4.7854	4.01576	4.10422	0.0424592	0.83917	0.0403403	0.857656	0.381845	0.978446
P54921	10	8	84.6545	33649	Alpha-soluble NSF attachment protein OS=Rattus norvegicus OX=10116 GN=Napa PE=1 SV=2	4.87789	4.65705	4.42545	4.45736	3.74705	3.56945	4.76747	4.44141	3.65825	0.0950861	0.931607	0.0156488	0.767336	0.0154146	1.21408
G3V8R2;P55067	12	12	93.0664	138193	Neurocan core protein OS=Rattus norvegicus OX=10116 GN=Ncan PE=1 SV=1	4.67676	4.85582	4.91733	4.72197	4.79895	4.66106	4.76629	4.81965	4.73001	0.726689	1.0112	0.780255	0.992387	0.532415	1.01895
P10824	13	7	136.7	40915.4	Guanine nucleotide-binding protein G(i) subunit alpha-1 OS=Rattus norvegicus OX=10116 GN=Gnai1 PE=1 SV=3	4.71023	4.80301	4.42011	4.50316	4.31876	4.48971	4.75662	4.46164	4.40423	0.0416009	0.937985	0.0708747	0.925917	0.604973	1.01303
D3ZS58	5	5	45.9949	10958.7	NADH dehydrogenase [ubiquinone] 1 alpha subcomplex subunit 2 OS=Rattus norvegicus OX=10116 GN=Ndufa2 PE=1 SV=1	4.70575	4.76887	3.73766	4.11104	3.97109	3.96201	4.73731	3.92435	3.96655	0.0583115	0.828393	0.00145795	0.837301	0.827932	0.989361
F1LML0;F1LPV0;Q4KLM9	5	5	39.5819	59159	Asparaginyl-tRNA synthetase OS=Rattus norvegicus OX=10116 GN=Nars PE=1 SV=1	4.68936	4.76279	4.04022	4.03129	4.24182	4.33172	4.72608	4.03575	4.28677	0.00247935	0.853933	0.0173942	0.907046	0.0293422	0.941444
P27605	8	7	68.9041	24705.4	Hypoxanthine-guanine phosphoribosyltransferase OS=Rattus norvegicus OX=10116 GN=Hprt1 PE=1 SV=1	4.69211	4.74407	4.03324	3.86272	4.47366	4.20391	4.71809	3.94798	4.33879	0.0151269	0.836774	0.116083	0.919607	0.130909	0.909926
D3Z8I7	4	4	32.3887	23837.3	Glutathione S-transferase_ theta 3 OS=Rattus norvegicus OX=10116 GN=Gstt3 PE=1 SV=1	4.57566	4.8017	4.01316	3.95652	4.03908	3.85066	4.68868	3.98484	3.94487	0.0232733	0.849884	0.0364939	0.84136	0.718808	1.01013
F1M7Y3;A0A0G2K1D2	13	12	108.345	52705.2	RAP1_ GTP-GDP dissociation stimulator 1 (Predicted)_ isoform CRA_b OS=Rattus norvegicus OX=10116 GN=Rap1gds1 PE=1 SV=2	4.94622	4.36051	4.10329	4.22909	3.6149	3.58573	4.65337	4.16619	3.60032	0.235874	0.895306	0.0570141	0.773701	0.0113737	1.15717
Q91Y81	6	6	61.8647	41763.7	Septin-2 OS=Rattus norvegicus OX=10116 GN=Septin2 PE=1 SV=1	4.36858	4.93373	4.67912	4.40013	4.08092	4.10952	4.65115	4.53963	4.09522	0.768381	0.976022	0.176311	0.880475	0.0805171	1.10852
P22062;A0A140TAB9	6	6	64.5169	24698.5	Protein-L-isoaspartate(D-aspartate) O-methyltransferase OS=Rattus norvegicus OX=10116 GN=Pcmt1 PE=1 SV=2	4.61813	4.65383	3.85392	3.9885	4.17043	4.17369	4.63598	3.92121	4.17206	0.0107473	0.845821	0.00135069	0.899931	0.0683157	0.939873
P51635	10	10	94.0614	36734	Aldo-keto reductase family 1 member A1 OS=Rattus norvegicus OX=10116 GN=Akr1a1 PE=1 SV=2	4.80289	4.46252	5.0355	4.74224	4.20759	4.02313	4.63271	4.88887	4.11536	0.372678	1.0553	0.111529	0.888328	0.0443431	1.18796
O35264	3	3	24.4559	25752.5	Platelet-activating factor acetylhydrolase IB subunit beta OS=Rattus norvegicus OX=10116 GN=Pafah1b2 PE=1 SV=1	5.10828	4.14598	4.38925	3.99725	3.82669	3.69085	4.62713	4.19325	3.75877	0.496795	0.906232	0.196951	0.812333	0.163494	1.11559
B2RYS8	4	4	42.3719	22073	NADH dehydrogenase [ubiquinone] 1 beta subcomplex subunit 8_ mitochondrial OS=Rattus norvegicus OX=10116 GN=Ndufb8 PE=1 SV=1	4.68878	4.52017	4.61982	4.37082	4.07743	3.69217	4.60448	4.49532	3.8848	0.541892	0.976294	0.0833252	0.843702	0.122465	1.15716
Q9Z269	9	6	71.9637	27144.4	Vesicle-associated membrane protein-associated protein B OS=Rattus norvegicus OX=10116 GN=Vapb PE=1 SV=3	4.78002	4.34638	3.63411	3.74026	3.79254	3.7554	4.5632	3.68718	3.77397	0.0511253	0.808026	0.0590347	0.827045	0.264382	0.977004
P24268;Q6P6T6	9	9	77.6469	45194	Cathepsin D OS=Rattus norvegicus OX=10116 GN=Ctsd PE=1 SV=1	4.52393	4.54228	4.46612	4.65141	4.78153	4.69883	4.5331	4.55876	4.74018	0.814648	1.00566	0.0380373	1.04568	0.218289	0.961728
Q4KM73;A0A0G2JSJ2;A0A0G2JTN5	9	9	73.0392	22397.5	UMP-CMP kinase OS=Rattus norvegicus OX=10116 GN=Cmpk1 PE=1 SV=2	4.74421	4.31913	4.24071	4.02062	4.20898	4.17543	4.53167	4.13066	4.19221	0.230945	0.911509	0.24509	0.92509	0.631122	0.985319
F1LPS8;P86252;D3ZYS1	8	5	69.9509	32017.7	Transcriptional activator protein Pur-alpha OS=Rattus norvegicus OX=10116 GN=Pura PE=1 SV=3	4.72541	4.32125	6.42443	6.26715	4.4749	4.01729	4.52333	6.34579	4.2461	0.0179741	1.4029	0.459205	0.93871	0.0180628	1.4945
P63319	15	13	123.422	79612.4	Protein kinase C gamma type OS=Rattus norvegicus OX=10116 GN=Prkcg PE=1 SV=1	4.57257	4.45994	4.49653	4.47548	5.66266	5.58928	4.51625	4.486	5.62597	0.652561	0.993302	0.00405314	1.24572	0.000941282	0.797374
A0A0G2K0F3;D3ZMI4;D4A9L5;Q9WTP0;A0A0G2K0B2;D4ACZ4	19	19	166.123	172096	Band 4.1-like protein 1 OS=Rattus norvegicus OX=10116 GN=Epb41l1 PE=1 SV=1	4.18731	4.84011	3.77852	4.00152	4.46684	4.67458	4.51371	3.89002	4.57071	0.201375	0.861823	0.863398	1.01263	0.0476356	0.851076
A0A0G2JSR6;P43425	3	3	33.4694	7769	Guanine nucleotide-binding protein subunit gamma OS=Rattus norvegicus OX=10116 GN=Gng7 PE=3 SV=1	4.46295	4.54541	3.12816	3.35108	3.17728	3.53045	4.50418	3.23962	3.35387	0.0112126	0.719247	0.03054	0.744611	0.644035	0.965936
F1M907;Q63622	14	10	117.481	87769.2	Disks large homolog 2 OS=Rattus norvegicus OX=10116 GN=Dlg2 PE=1 SV=3	6.00347	2.99497	4.21609	5.33232	3.8215	4.53129	4.49922	4.7742	4.1764	0.794169	1.06112	0.956724	0.928249	0.463229	1.14314
P62828;Q8K586;Q66H11	8	8	70.9885	24594.2	GTP-binding nuclear protein Ran OS=Rattus norvegicus OX=10116 GN=Ran PE=1 SV=3	4.58796	4.41016	4.77563	4.68906	5.31232	5.19883	4.49906	4.73234	5.25558	0.145158	1.05185	0.02025	1.16815	0.0177414	0.900442
Q499Q4;P38652	9	9	73.207	61675.4	Phosphoglucomutase 1 OS=Rattus norvegicus OX=10116 GN=Pgm1 PE=1 SV=2	4.51769	4.47131	3.56316	3.6749	3.879	3.65427	4.4945	3.61903	3.76663	0.00553306	0.805214	0.0277592	0.838054	0.359403	0.960814
Q63092;A0A0G2K1R5	12	12	100.438	54561.8	CaM kinase-like vesicle-associated protein OS=Rattus norvegicus OX=10116 GN=Camkv PE=1 SV=1	4.47469	4.50651	3.54922	3.60095	4.34952	4.37949	4.4906	3.57509	4.36451	0.00123433	0.796127	0.0287164	0.971921	0.00159338	0.819128
F8WFS9;Q05764	13	11	105.144	81033	Beta-adducin OS=Rattus norvegicus OX=10116 GN=Add2 PE=1 SV=1	4.69548	4.22933	3.97359	4.16192	4.45864	4.49633	4.46241	4.06775	4.47749	0.250983	0.91156	0.937215	1.00338	0.0546925	0.90849
B5DEN5;Q7TPK5	5	5	41.6264	24846.8	Eukaryotic translation elongation factor 1 beta 2 OS=Rattus norvegicus OX=10116 GN=Eef1b2 PE=1 SV=1	4.66189	4.25368	4.13203	3.92426	4.14055	3.76363	4.45778	4.02814	3.95209	0.19603	0.90362	0.210103	0.886559	0.749805	1.01924
D3ZTB5	3	3	33.0178	11197.9	S100 calcium-binding protein A13 OS=Rattus norvegicus OX=10116 GN=S100a13 PE=1 SV=2	4.56747	4.33829	3.46533	3.42588	3.16009	2.999	4.45288	3.4456	3.07954	0.010566	0.773792	0.00973066	0.691585	0.0517262	1.11887
A0A0G2K5E7;G3V888;G3V9G4;P16638	20	20	150.289	121456	ATP-citrate synthase OS=Rattus norvegicus OX=10116 GN=Acly PE=1 SV=1	4.70651	4.17651	3.55695	3.38256	3.51718	3.60992	4.44151	3.46976	3.56355	0.0636928	0.781211	0.0707694	0.802328	0.442215	0.97368
Q6PDU7	4	4	38.0528	11433.5	ATP synthase subunit g_ mitochondrial OS=Rattus norvegicus OX=10116 GN=Atp5mg PE=1 SV=2	4.05452	4.81322	4.33462	4.13734	4.14539	3.82912	4.43387	4.23598	3.98726	0.680432	0.955368	0.388635	0.899273	0.315789	1.06238
Q9JJ54;M0R9X3	8	7	67.8101	38389.1	Heterogeneous nuclear ribonucleoprotein D0 OS=Rattus norvegicus OX=10116 GN=Hnrnpd PE=1 SV=2	4.5757	4.28911	4.71974	4.68944	5.42672	5.21678	4.43241	4.70459	5.32175	0.205304	1.06141	0.0400632	1.20065	0.0254797	0.884031
G3V9Z3;P21396	9	8	73.4664	60148.3	Amine oxidase OS=Rattus norvegicus OX=10116 GN=Maoa PE=1 SV=1	4.74509	4.11909	3.98963	3.78242	4.01174	3.87877	4.43209	3.88603	3.94526	0.229762	0.876793	0.258013	0.890158	0.675017	0.984987
Q64542	21	11	194.737	134178	Plasma membrane calcium-transporting ATPase 4 OS=Rattus norvegicus OX=10116 GN=Atp2b4 PE=1 SV=1	4.18707	4.67145	4.06589	3.61856	4.13845	4.10144	4.42926	3.84222	4.11994	0.216823	0.867464	0.326023	0.930165	0.345672	0.932592
P83868;Q5PQL9	4	4	30.194	19006.6	Prostaglandin E synthase 3 OS=Rattus norvegicus OX=10116 GN=Ptges3 PE=1 SV=2	4.41423	4.3859	4.44527	4.16635	4.48002	4.16409	4.40006	4.30581	4.32205	0.566357	0.978579	0.663863	0.982271	0.947547	0.996242
O08651	14	14	108.196	57291.9	D-3-phosphoglycerate dehydrogenase OS=Rattus norvegicus OX=10116 GN=Phgdh PE=1 SV=3	4.43165	4.36231	4.13643	4.2149	3.79506	3.87873	4.39698	4.17567	3.8369	0.0520007	0.949666	0.00958313	0.87262	0.0277107	1.08829
Q68FR6	8	8	80.3133	50403	Elongation factor 1-gamma OS=Rattus norvegicus OX=10116 GN=Eef1g PE=2 SV=3	4.77488	4.01779	3.6976	3.40658	4.32385	3.76765	4.39633	3.55209	4.04575	0.159381	0.807966	0.536076	0.920256	0.250084	0.87798
Q5XIN6	14	14	103.344	83687.2	Mitochondrial proton/calcium exchanger protein OS=Rattus norvegicus OX=10116 GN=Letm1 PE=1 SV=1	4.34224	4.42029	4.18206	4.07427	3.9635	4.04446	4.38126	4.12817	4.00398	0.0637131	0.942232	0.0216482	0.913887	0.20596	1.03102
Q3MHS9;Q6AYJ7	12	12	112.227	58473.6	Chaperonin containing Tcp1_ subunit 6A (Zeta 1) OS=Rattus norvegicus OX=10116 GN=Cct6a PE=1 SV=1	4.53369	4.22472	3.90474	3.69103	4.07156	4.11983	4.3792	3.79789	4.09569	0.0878167	0.867255	0.205291	0.93526	0.118245	0.927288
B2RZ27	4	4	38.0178	10533.8	SH3 domain binding glutamic acid-rich protein-like 3 OS=Rattus norvegicus OX=10116 GN=Sh3bgrl3 PE=1 SV=1	4.35326	4.38609	3.89636	3.92201	3.75476	3.76509	4.36968	3.90918	3.75993	0.0020012	0.894617	0.000712244	0.860459	0.00825781	1.0397
B0BNL2	5	5	61.3351	18446.5	Peptidyl-prolyl cis-trans isomerase OS=Rattus norvegicus OX=10116 GN=Pin1 PE=1 SV=1	4.53296	4.19923	4.15737	3.82236	4.45741	4.07928	4.36609	3.98986	4.26835	0.252948	0.913829	0.733596	0.977612	0.384944	0.934756
D4AE68;P82471	10	7	85.7666	42443.3	Guanine nucleotide binding protein_ alpha q polypeptide_ isoform CRA_a OS=Rattus norvegicus OX=10116 GN=Gnaq PE=1 SV=2	4.35844	4.3432	3.67942	3.59649	3.99434	3.85667	4.35082	3.63795	3.92551	0.0040803	0.836154	0.0278919	0.902246	0.0682253	0.926748
D3Z9N6;D3ZFC3;A0A0G2K944	12	12	95.0261	164613	Versican core protein OS=Rattus norvegicus OX=10116 GN=Vcan PE=4 SV=2	4.42493	4.2656	5.1793	5.25186	4.50597	4.52942	4.34526	5.21558	4.5177	0.011256	1.20029	0.169089	1.03968	0.00267227	1.15448
Q641Y2	9	9	73.31	52960.9	NADH dehydrogenase [ubiquinone] iron-sulfur protein 2_ mitochondrial OS=Rattus norvegicus OX=10116 GN=Ndufs2 PE=1 SV=1	4.36577	4.3147	4.16038	3.90654	4.52292	4.3096	4.34023	4.03346	4.41626	0.147378	0.929319	0.562689	1.01752	0.149019	0.91332
Q5U318	5	5	50.0217	15097.1	Astrocytic phosphoprotein PEA-15 OS=Rattus norvegicus OX=10116 GN=Pea15 PE=1 SV=1	4.30956	4.35324	3.22414	2.88514	3.56805	3.45726	4.3314	3.05464	3.51266	0.0237437	0.705232	0.00611149	0.810975	0.133477	0.869609
A0A0U1RRT8;B5DFG5;A0A0U1RRW2;A0A0U1RRQ5	16	8	144.632	49808.7	Septin 6 OS=Rattus norvegicus OX=10116 GN=Sept6 PE=1 SV=1	4.49454	4.12932	4.6534	4.78451	4.10274	4.12935	4.31193	4.71895	4.11605	0.177719	1.0944	0.395626	0.954572	0.0107883	1.14648
G3V6H5;P97700	6	6	51.5554	34308.1	Mitochondrial 2-oxoglutarate/malate carrier protein OS=Rattus norvegicus OX=10116 GN=Slc25a11 PE=1 SV=1	4.25474	4.35456	3.85551	3.93265	4.24165	4.17118	4.30465	3.89408	4.20642	0.0223918	0.904622	0.248383	0.97718	0.0270909	0.925747
B0BNN3	7	7	63.9757	28356.7	Carbonic anhydrase 1 OS=Rattus norvegicus OX=10116 GN=Ca1 PE=1 SV=1	4.35232	4.25592	4.13382	4.26698	3.94606	3.97863	4.30412	4.2004	3.96234	0.334749	0.975902	0.0202543	0.920593	0.0709682	1.06008
D4AB01	2	2	14.8524	17437.2	Histidine triad nucleotide binding protein 2 (Predicted)_ isoform CRA_a OS=Rattus norvegicus OX=10116 GN=Hint2 PE=1 SV=1	4.66276	3.92415	4.36232	4.1669	4.41989	4.12214	4.29345	4.26461	4.27102	0.972506	0.993281	0.982549	0.994774	0.980099	0.998499
Q6URK4;E9PSU5;D4A6A2	16	16	151.903	39880.2	Heterogeneous nuclear ribonucleoprotein A3 OS=Rattus norvegicus OX=10116 GN=Hnrnpa3 PE=1 SV=1	4.36023	4.21704	4.13786	3.89023	4.56113	4.44128	4.28864	4.01405	4.50121	0.19825	0.935972	0.15142	1.04957	0.0756176	0.891771
A0A0G2K7Y2;A0A0G2JYS1;A0A0G2JZ50;A0A0G2KAL4;Q4V8B0	16	16	143.82	97478.4	Oxidation resistance protein 1 OS=Rattus norvegicus OX=10116 GN=Oxr1 PE=1 SV=1	4.322	4.23975	3.98315	4.00365	3.86799	4.00366	4.28087	3.9934	3.93582	0.0199405	0.932847	0.0507324	0.919397	0.488646	1.01463
Q6PDU1	2	2	13.925	25476.4	Serine/arginine-rich splicing factor 2 OS=Rattus norvegicus OX=10116 GN=Srsf2 PE=1 SV=3	4.49717	4.02706	3.17503	3.10283	3.37015	3.61999	4.26211	3.13893	3.49507	0.0331761	0.736472	0.0956205	0.820031	0.105011	0.898103
B2RZ72	4	4	39.2359	19781.1	Actin-related protein 2/3 complex subunit 4 OS=Rattus norvegicus OX=10116 GN=Arpc4 PE=1 SV=1	4.3933	4.09878	3.75416	3.48226	3.7035	3.75443	4.24604	3.61821	3.72897	0.0886235	0.852136	0.0677325	0.878222	0.504539	0.970297
Q5RKJ9	8	2	88.673	22769.1	RAB10_ member RAS oncogene family OS=Rattus norvegicus OX=10116 GN=Rab10 PE=1 SV=1	4.4036	4.01821	3.76338	3.62609	4.50769	4.12443	4.21091	3.69474	4.31606	0.11983	0.877421	0.735746	1.02497	0.0852472	0.856043
P62836	8	2	97.9862	21329.4	Ras-related protein Rap-1A OS=Rattus norvegicus OX=10116 GN=Rap1a PE=1 SV=1	4.25805	4.14906	3.88031	3.93947	3.04881	3.09249	4.20356	3.90989	3.07065	0.0405037	0.930139	0.00223337	0.730488	0.00184189	1.27331
F1M9V7	21	20	176.323	104029	Aminopeptidase OS=Rattus norvegicus OX=10116 GN=Npepps PE=1 SV=1	4.24147	4.16365	4.05382	4.00393	4.2115	4.14116	4.20256	4.02888	4.17633	0.0632322	0.958671	0.666868	0.993759	0.0752401	0.964692
Q5M7U6	11	10	78.2081	45019	Actin-related protein 2 OS=Rattus norvegicus OX=10116 GN=Actr2 PE=2 SV=1	4.32135	4.07504	3.50446	3.56432	3.9392	3.79978	4.19819	3.53439	3.86949	0.0304505	0.841883	0.142412	0.921703	0.0453322	0.913399
D3ZC07;A0A0G2JSU3;Q63945;A0A0G2K5L9;D4A466	4	4	26.3922	108675	Protein kinase N3 OS=Rattus norvegicus OX=10116 GN=Pkn3 PE=1 SV=3	4.24079	4.11106	4.10817	4.35817	3.6841	3.64254	4.17592	4.23317	3.66332	0.72848	1.01371	0.015687	0.877248	0.0411625	1.15556
P04550	2	2	24.9062	11558.9	Parathymosin OS=Rattus norvegicus OX=10116 GN=Ptms PE=1 SV=2	4.52778	3.80098	3.29041	3.35972	2.87857	3.12794	4.16438	3.32506	3.00325	0.12982	0.798454	0.0798061	0.721177	0.138073	1.10715
P12369;A0A0G2K5G0;Q4KLG5	10	6	110.833	46522.2	cAMP-dependent protein kinase type II-beta regulatory subunit OS=Rattus norvegicus OX=10116 GN=Prkar2b PE=1 SV=3	4.2525	4.02827	3.51971	3.56556	3.83897	3.94907	4.14039	3.54263	3.89402	0.0308184	0.855629	0.183831	0.940498	0.0261215	0.909762
D4ACB8	12	12	92.2584	60158.9	Chaperonin subunit 8 (Theta) (Predicted)_ isoform CRA_a OS=Rattus norvegicus OX=10116 GN=Cct8 PE=1 SV=1	4.23635	4.04435	4.08003	4.0635	4.23746	4.04206	4.14035	4.07177	4.13976	0.553165	0.983436	0.996754	0.999857	0.562704	0.983576
A0A096MJM1;Q32PX6;A0A096MK75	10	9	88.739	21021.8	Ras homolog family member G (Fragment) OS=Rattus norvegicus OX=10116 GN=Rhog PE=1 SV=6	4.22161	4.05331	3.99308	4.05306	3.31054	3.49519	4.13746	4.02307	3.40286	0.327362	0.972354	0.0286504	0.822453	0.0267446	1.18226
D3ZLT1	4	4	29.3277	16796.1	NADH dehydrogenase (Ubiquinone) 1 beta subcomplex_ 7 (Predicted) OS=Rattus norvegicus OX=10116 GN=Ndufb7 PE=1 SV=1	3.79996	4.47064	3.35102	3.32409	3.31353	3.39514	4.1353	3.33756	3.35434	0.123199	0.80709	0.130064	0.811147	0.73641	0.994998
A0A0G2K3Q5;A0A0G2K498;A0A1W2Q6M6;A0A1W5DU98;P97686;Q6PW34;Q6PW38;A0A0G2JW27;A0A0G2K329;A0A0G2K4Z2;A0A1W2Q638	11	11	89.4597	145123	Neuronal cell adhesion molecule OS=Rattus norvegicus OX=10116 GN=Nrcam PE=1 SV=1	4.35053	3.86551	3.59744	3.4651	3.80514	3.76302	4.10802	3.53127	3.78408	0.137787	0.859603	0.308684	0.921145	0.0709307	0.93319
A0A0G2K0P8;A0A0G2K7R8;Q8VII6	7	7	57.0648	74632.8	CDW92 antigen_ isoform CRA_b OS=Rattus norvegicus OX=10116 GN=Slc44a1 PE=1 SV=1	3.98446	4.1816	4.8581	4.72309	3.62522	3.42721	4.08303	4.79059	3.52622	0.0290842	1.17329	0.058124	0.863628	0.0102117	1.35857
P10362;G3V7X2	5	5	31.7554	71031.4	Secretogranin-2 OS=Rattus norvegicus OX=10116 GN=Scg2 PE=1 SV=1	4.14773	3.97352	3.53901	3.4794	3.43258	3.41389	4.06062	3.5092	3.42323	0.0243078	0.864203	0.0158665	0.843032	0.109061	1.02511
Q63569;Q6P6U2	5	5	32.448	49445.7	26S proteasome regulatory subunit 6A OS=Rattus norvegicus OX=10116 GN=Psmc3 PE=1 SV=1	4.14382	3.95463	3.6792	3.60726	3.3093	3.2825	4.04923	3.64323	3.2959	0.0535092	0.899735	0.0132097	0.813958	0.0112346	1.10538
P62839;A0A0G2JV72;A0A0G2K739;F1M5C9;P61078;P70711	4	4	28.9945	16963.4	Ubiquitin-conjugating enzyme E2 D2 OS=Rattus norvegicus OX=10116 GN=Ube2d2 PE=1 SV=1	4.12444	3.92249	4.04848	3.85475	3.65624	3.41801	4.02346	3.95161	3.53713	0.658924	0.982143	0.0914169	0.879125	0.116396	1.11718
Q62952	12	6	132.154	62366.6	Dihydropyrimidinase-related protein 3 OS=Rattus norvegicus OX=10116 GN=Dpysl3 PE=1 SV=2	3.97448	4.06388	2.61517	2.51346	3.05442	2.75393	4.01918	2.56432	2.90417	0.00248345	0.63802	0.0247404	0.722578	0.157185	0.882977
A0A0G2JZ52;Q6IMY8	10	10	84.2634	88844.5	Heterogeneous nuclear ribonucleoprotein U OS=Rattus norvegicus OX=10116 GN=Hnrnpu PE=1 SV=1	4.03535	4.00211	3.88936	3.91745	3.68316	3.60978	4.01873	3.90341	3.64647	0.0336856	0.971304	0.0122289	0.907369	0.0236453	1.07046
A0A0G2JTH4;P97829	3	3	22.9119	39555.3	Leukocyte surface antigen CD47 OS=Rattus norvegicus OX=10116 GN=Cd47 PE=1 SV=1	4.09933	3.92082	3.95644	3.76764	4.01597	3.94815	4.01007	3.86204	3.98206	0.372688	0.963084	0.80198	0.993015	0.355332	0.969859
Q5BK63	11	11	98.9757	42673.3	NADH dehydrogenase [ubiquinone] 1 alpha subcomplex subunit 9_ mitochondrial OS=Rattus norvegicus OX=10116 GN=Ndufa9 PE=1 SV=2	3.83098	4.17688	3.79342	3.73165	3.61502	3.88889	4.00393	3.76253	3.75195	0.298563	0.93971	0.371097	0.937068	0.935761	1.00282
P41498;Z4YNF4;A0A0G2K394	5	5	37.1766	18607.9	Low molecular weight phosphotyrosine protein phosphatase OS=Rattus norvegicus OX=10116 GN=Acp1 PE=1 SV=3	3.99913	4.00656	3.81702	3.67372	4.19685	4.08419	4.00284	3.74537	4.14052	0.0733052	0.935677	0.132105	1.03439	0.0504807	0.904565
P54690;Q99JD5	8	8	79.3613	46616.1	Branched-chain-amino-acid aminotransferase_ cytosolic OS=Rattus norvegicus OX=10116 GN=Bcat1 PE=1 SV=1	4.01513	3.97835	3.38095	3.43615	3.72821	3.9022	3.99674	3.40855	3.81521	0.00338462	0.852834	0.182062	0.954581	0.04354	0.893411
D4A2G9	4	4	36.2899	23767.5	RAN-binding protein 1 OS=Rattus norvegicus OX=10116 GN=Ranbp1 PE=1 SV=1	3.96723	3.99945	3.13225	3.14114	3.08293	3.20257	3.98334	3.13669	3.14275	0.000325409	0.787454	0.00655167	0.788973	0.934786	0.998074
P11506;D4A8B3	29	18	274.574	138009	Plasma membrane calcium-transporting ATPase 2 OS=Rattus norvegicus OX=10116 GN=Atp2b2 PE=1 SV=2	4.24199	3.71104	3.91314	3.9715	3.65415	3.6913	3.97651	3.94232	3.67272	0.931195	0.991401	0.368622	0.923604	0.0156726	1.0734
D4A7N1	5	5	53.023	29610.1	MICOS complex subunit Mic25 OS=Rattus norvegicus OX=10116 GN=Chchd6 PE=1 SV=1	4.10833	3.80282	3.13218	3.04296	3.36862	3.34411	3.95557	3.08757	3.35637	0.0270785	0.780562	0.052459	0.848516	0.0301739	0.919915
A0A0G2K931;E9PSV5;A0A0G2KAC0	14	14	126.724	40178.1	Phosphoserine aminotransferase OS=Rattus norvegicus OX=10116 GN=Psat1 PE=1 SV=1	4.06673	3.83941	3.83348	3.73636	3.83662	3.90413	3.95307	3.78492	3.87037	0.304425	0.957463	0.560792	0.97908	0.286027	0.977922
G3V8C4;Q9Z0W7	3	3	20.3894	28897.1	Chloride intracellular channel protein OS=Rattus norvegicus OX=10116 GN=Clic4 PE=1 SV=1	3.90838	3.98784	2.6244	2.72047	2.56654	2.56703	3.94811	2.67244	2.56678	0.00271434	0.67689	0.00056494	0.65013	0.155461	1.04116
P0DN35	2	2	23.1273	6998.18	NADH dehydrogenase [ubiquinone] 1 beta subcomplex subunit 1 OS=Rattus norvegicus OX=10116 GN=Ndufb1 PE=3 SV=1	3.95104	3.9449	2.65796	2.65137	3.56313	3.31498	3.94797	2.65466	3.43905	1.33552e-05	0.672412	0.0610798	0.871093	0.0194374	0.771917
Q4V8F6;Q6AYU5;Q6AY48	5	5	44.0887	35688.8	Pcbp2 protein OS=Rattus norvegicus OX=10116 GN=Pcbp2 PE=1 SV=1	4.24351	3.64616	4.17804	4.17619	4.28479	4.08926	3.94484	4.17712	4.18702	0.511711	1.05888	0.515763	1.06139	0.936235	0.997634
P14669;Q6TXF2	10	10	76.7618	36591.4	Annexin A3 OS=Rattus norvegicus OX=10116 GN=Anxa3 PE=1 SV=4	3.76301	4.12342	3.16186	2.95217	3.46193	3.3938	3.94321	3.05701	3.42787	0.0472539	0.77526	0.0976704	0.869308	0.0838047	0.891813
F1M7V6;Q1WIM1	8	8	63.5449	42570.8	Cell adhesion molecule 4 OS=Rattus norvegicus OX=10116 GN=Cadm4 PE=1 SV=2	3.85036	4.01525	4.14802	3.75826	3.46822	3.53161	3.9328	3.95314	3.49991	0.944407	1.00517	0.0365583	0.889929	0.138736	1.1295
Q05982	10	3	101.294	17306.8	Nucleoside diphosphate kinase A OS=Rattus norvegicus OX=10116 GN=Nme1 PE=1 SV=1	3.8587	3.97996	3.24402	3.19516	3.55725	3.57341	3.91933	3.21959	3.56533	0.00765666	0.821464	0.0264196	0.909678	0.00592961	0.903028
G3V7J0;Q02253	12	11	80.0794	58260.9	Aldehyde dehydrogenase family 6_ subfamily A1_ isoform CRA_b OS=Rattus norvegicus OX=10116 GN=Aldh6a1 PE=1 SV=1	3.89858	3.93289	3.23903	3.30791	3.45042	3.40288	3.91574	3.27347	3.42665	0.00398159	0.835979	0.00374348	0.875096	0.0680904	0.955299
P35465	12	7	106.057	60863.1	Serine/threonine-protein kinase PAK 1 OS=Rattus norvegicus OX=10116 GN=Pak1 PE=1 SV=3	3.83149	3.98632	3.89886	3.77266	4.39454	4.23449	3.90891	3.83576	4.31451	0.54063	0.981286	0.0678875	1.10376	0.0417287	0.889036
P04897;Q5EEY3;D4AA42	14	8	145.989	41069.4	Guanine nucleotide-binding protein G(i) subunit alpha-2 OS=Rattus norvegicus OX=10116 GN=Gnai2 PE=1 SV=3	3.8488	3.9686	3.45323	3.31163	3.13619	3.25169	3.9087	3.38243	3.19394	0.0305741	0.865358	0.0134498	0.817137	0.17428	1.05901
Q68FS4	10	10	101.874	56549.4	Cytosol aminopeptidase OS=Rattus norvegicus OX=10116 GN=Lap3 PE=1 SV=1	3.76531	4.03464	3.33512	3.34457	2.67084	2.76397	3.89997	3.33984	2.71741	0.0470635	0.856377	0.0114036	0.696776	0.00672624	1.22906
Q08163	11	10	124.32	51931.1	Adenylyl cyclase-associated protein 1 OS=Rattus norvegicus OX=10116 GN=Cap1 PE=1 SV=3	4.10259	3.69019	7.79635	7.71063	8.71061	8.37847	3.89639	7.75349	8.54454	0.00575073	1.98992	0.00498216	2.19294	0.040831	0.90742
Q6XVN8	3	2	29.6608	14329.5	Microtubule-associated proteins 1A/1B light chain 3A OS=Rattus norvegicus OX=10116 GN=Map1lc3a PE=1 SV=1	3.97598	3.7945	3.70077	3.76121	3.64004	3.57454	3.88524	3.73099	3.60729	0.245118	0.960299	0.0983897	0.928461	0.109219	1.03429
D3ZVQ0	17	17	141.045	96691.8	Ubiquitin carboxyl-terminal hydrolase OS=Rattus norvegicus OX=10116 GN=Usp5 PE=1 SV=1	3.85834	3.90116	3.74132	3.64546	3.90087	3.7137	3.87975	3.69339	3.80729	0.072864	0.951967	0.526947	0.981323	0.391465	0.970085
P49242;M0R6L4	8	8	77.2975	30173.1	40S ribosomal protein S3a OS=Rattus norvegicus OX=10116 GN=Rps3a PE=1 SV=2	3.89371	3.81077	3.69167	3.63999	4.00989	3.9727	3.85224	3.66583	3.9913	0.0613306	0.951609	0.0938852	1.0361	0.0097	0.918455
P50503	7	7	63.1539	41450.7	Hsc70-interacting protein OS=Rattus norvegicus OX=10116 GN=St13 PE=1 SV=1	3.99857	3.70107	2.85911	2.72619	2.8385	2.78416	3.84982	2.79265	2.81133	0.0196579	0.725398	0.0160809	0.730249	0.814016	0.993357
A0A0H2UHP9;Q9WVB1	7	3	53.1143	23659.8	RCG39700_ isoform CRA_d OS=Rattus norvegicus OX=10116 GN=Rab6a PE=1 SV=1	3.79313	3.85946	2.47616	2.44867	2.73201	2.84469	3.82629	2.46242	2.78835	0.000553889	0.643552	0.00468902	0.728734	0.0277039	0.883109
A0A0G2JSQ4	12	2	156.623	28613.9	Tropomyosin 1_ alpha_ isoform CRA_p OS=Rattus norvegicus OX=10116 GN=Tpm1 PE=1 SV=1	3.84757	3.71621	2.63624	2.55695	3.18228	3.21237	3.78189	2.59659	3.19733	0.00376589	0.686587	0.0114263	0.845431	0.00572236	0.812114
Q05683	10	9	89.3723	66257.9	Glutamate decarboxylase 2 OS=Rattus norvegicus OX=10116 GN=Gad2 PE=1 SV=1	3.78737	3.73345	3.75443	3.5319	4.02636	3.75533	3.76041	3.64317	3.89084	0.413731	0.968822	0.445505	1.03469	0.292421	0.936343
G3V8K2	4	4	37.9105	8532.89	Guanine nucleotide-binding protein subunit gamma OS=Rattus norvegicus OX=10116 GN=Gng3 PE=1 SV=1	3.81198	3.69837	2.73014	3.05001	2.76215	2.84339	3.75518	2.89007	2.80277	0.0436037	0.769624	0.00508592	0.746374	0.659137	1.03115
F1LN88;P11884	14	13	109.554	57029.8	Aldehyde dehydrogenase_ mitochondrial OS=Rattus norvegicus OX=10116 GN=Aldh2 PE=1 SV=2	3.75963	3.73031	2.93178	2.87233	3.06083	3.05737	3.74497	2.90206	3.0591	0.00181141	0.774921	0.00038749	0.816856	0.0356289	0.948663
P35171	2	2	15.845	9353.01	Cytochrome c oxidase subunit 7A2_ mitochondrial OS=Rattus norvegicus OX=10116 GN=Cox7a2 PE=1 SV=1	3.7648	3.65331	3.01954	3.01449	2.94257	2.96694	3.70906	3.01701	2.95475	0.00536057	0.813418	0.004741	0.796632	0.0382918	1.02107
Q5XIT1	11	10	76.6214	32251.4	Microtubule-associated protein RP/EB family member 3 OS=Rattus norvegicus OX=10116 GN=Mapre3 PE=1 SV=1	3.61337	3.78167	3.29236	3.28431	3.08308	3.08326	3.69752	3.28833	3.08317	0.0361934	0.889335	0.0155823	0.833848	0.000363403	1.06654
A0A0H2UI38;D4A6G6;F1M8C7;P17074;D3ZGN8;D3ZUD7;F1M764;F1LYF3	3	3	21.954	17368.9	Ribosomal protein S19-like2 OS=Rattus norvegicus OX=10116 GN=Rps19l2 PE=4 SV=1	3.80917	3.58041	3.37882	3.49742	3.50457	3.7443	3.69479	3.43812	3.62443	0.180835	0.930532	0.711801	0.980959	0.295709	0.948595
F1M084;P10687;R9PXY3	18	18	124.701	130087	1-phosphatidylinositol 4_5-bisphosphate phosphodiesterase OS=Rattus norvegicus OX=10116 GN=Plcb1 PE=1 SV=3	3.72601	3.65126	3.53437	3.46503	3.68931	3.79513	3.68864	3.4997	3.74222	0.0655892	0.948778	0.495489	1.01453	0.060603	0.935193
M0R809	2	2	23.2616	8575.84	Guanine nucleotide-binding protein subunit gamma OS=Rattus norvegicus OX=10116 GN=Gng4 PE=3 SV=1	3.86706	3.50076	2.20361	2.21498	2.00208	1.9056	3.68391	2.2093	1.95384	0.00986278	0.599715	0.00787935	0.530371	0.0374995	1.13075
Q91ZN1	11	10	91.9646	51749.7	Coronin-1A OS=Rattus norvegicus OX=10116 GN=Coro1a PE=1 SV=3	3.50912	3.83115	3.18904	3.54013	3.65691	3.94873	3.67013	3.36459	3.80282	0.328884	0.916747	0.602473	1.03615	0.19771	0.884761
Q6J4I0	6	6	59.4635	22969.6	Protein phosphatase 1 regulatory subunit 1B OS=Rattus norvegicus OX=10116 GN=Ppp1r1b PE=1 SV=1	3.62149	3.71015	5.2829	5.33364	4.40546	4.53869	3.66582	5.30827	4.47207	0.0012122	1.44804	0.00920599	1.21994	0.00816897	1.18698
Q5M7A7;A0A0G2K1I5	6	6	56.0204	18829.6	CB1 cannabinoid receptor-interacting protein 1 OS=Rattus norvegicus OX=10116 GN=Cnrip1 PE=1 SV=1	3.62874	3.70265	3.93638	3.87291	4.55244	4.81564	3.66569	3.90465	4.68404	0.039514	1.06519	0.0146842	1.2778	0.0251495	0.833607
Q9QX69	3	3	20.3422	45981.4	Glutathione S-transferase LANCL1 OS=Rattus norvegicus OX=10116 GN=Lancl1 PE=1 SV=2	3.68587	3.57477	3.44118	3.21756	3.7286	3.57342	3.63032	3.32937	3.65101	0.14217	0.917102	0.850946	1.0057	0.145021	0.911903
Q7TPB1	14	13	106.698	58612.8	T-complex protein 1 subunit delta OS=Rattus norvegicus OX=10116 GN=Cct4 PE=1 SV=3	3.65641	3.58158	3.48	3.32864	3.2598	3.46718	3.619	3.40432	3.36349	0.129201	0.940682	0.151423	0.929398	0.777352	1.01214
G3V6H0;P10536	9	4	81.4389	22348.2	RCG48149_ isoform CRA_b OS=Rattus norvegicus OX=10116 GN=LOC100363782 PE=1 SV=1	3.75434	3.47298	3.46327	3.54916	3.47709	3.33424	3.61366	3.50621	3.40567	0.544755	0.970267	0.3157	0.942443	0.351738	1.02952
O08557	10	9	78.6119	31825.3	N(G)_N(G)-dimethylarginine dimethylaminohydrolase 1 OS=Rattus norvegicus OX=10116 GN=Ddah1 PE=1 SV=3	3.88131	3.33667	2.94317	3.14665	2.53884	2.48335	3.60899	3.04491	2.51109	0.180614	0.843702	0.0434159	0.695788	0.0324299	1.21258
P01836	4	2	45.7286	11903.1	Ig kappa chain C region_ A allele OS=Rattus norvegicus OX=10116 PE=1 SV=1	3.60577	3.6104	2.59374	2.9651	2.92593	3.0868	3.60809	2.77942	3.00637	0.0576757	0.770331	0.0204579	0.83323	0.380535	0.924512
B2RYW9	8	8	68.2392	34980.5	Fumarylacetoacetate hydrolase domain-containing protein 2 OS=Rattus norvegicus OX=10116 GN=Fahd2 PE=1 SV=1	3.67674	3.53842	3.53745	3.56259	3.46077	3.44806	3.60758	3.55002	3.45441	0.500219	0.984045	0.154407	0.957544	0.020746	1.02768
P52555	5	5	35.63	28631.9	Endoplasmic reticulum resident protein 29 OS=Rattus norvegicus OX=10116 GN=Erp29 PE=1 SV=2	3.66488	3.54723	3.20913	2.95997	3.49205	3.24653	3.60605	3.08455	3.36929	0.0686672	0.855381	0.228325	0.934343	0.245522	0.91549
P07483	5	5	46.3802	14774.7	Fatty acid-binding protein_ heart OS=Rattus norvegicus OX=10116 GN=Fabp3 PE=1 SV=2	3.64789	3.5545	2.81893	2.68587	2.84485	3.03847	3.6012	2.7524	2.94166	0.0100868	0.764301	0.0287584	0.816856	0.246477	0.935662
Q3T1J1;G3V7J7	9	9	70.3686	17060.4	Eukaryotic translation initiation factor 5A-1 OS=Rattus norvegicus OX=10116 GN=Eif5a PE=1 SV=3	3.55178	3.64495	2.96751	2.72813	3.60142	3.68725	3.59837	2.84782	3.64434	0.0328178	0.791419	0.543232	1.01278	0.0292103	0.781436
Q02563	5	5	34.6374	83459.8	Synaptic vesicle glycoprotein 2A OS=Rattus norvegicus OX=10116 GN=Sv2a PE=1 SV=2	3.46297	3.72437	2.33156	2.55138	2.6605	2.71217	3.59367	2.44147	2.68633	0.0214202	0.679382	0.016728	0.747519	0.169854	0.90885
F2Z3Q8;P52296	11	11	95.9109	98438.9	Importin subunit beta-1 OS=Rattus norvegicus OX=10116 GN=Kpnb1 PE=1 SV=1	3.61593	3.50151	3.05612	2.94824	3.28156	3.03007	3.55872	3.00218	3.15582	0.0194661	0.843613	0.106123	0.886784	0.376982	0.951318
F1LM19;P24090;Q7TP75	4	4	36.6149	39088.3	Uncharacterized protein OS=Rattus norvegicus OX=10116 PE=1 SV=3	3.68865	3.40695	3.26732	3.33104	3.8013	3.62616	3.5478	3.29918	3.71373	0.221138	0.929923	0.422446	1.04677	0.0437603	0.888373
A0A0H2UI20;F7FG31;Q9Z2F5	6	6	39.3794	46937.3	C-terminal-binding protein 1 OS=Rattus norvegicus OX=10116 GN=Ctbp1 PE=1 SV=1	3.51126	3.58319	3.23421	3.10356	2.9828	2.91747	3.54722	3.16888	2.95013	0.0387681	0.893341	0.00655537	0.831674	0.0930448	1.07415
D3ZPL5;D3ZU22;F1M013;P62425;D4A6B9;M0R3M3;D3ZJH5;F1M1M2;F1M4C7;D3ZD15;D3ZNA3;D4A8X2;F1M0S7;F1M2Q3;M0R7A4	5	5	32.0588	30677.3	60S ribosomal protein L7a OS=Rattus norvegicus OX=10116 PE=3 SV=2	3.36277	3.72936	3.57166	3.43236	2.99349	3.33213	3.54606	3.50201	3.16281	0.855558	0.987576	0.264108	0.891921	0.212313	1.10725
P10760	9	8	66.4486	48051.4	Adenosylhomocysteinase OS=Rattus norvegicus OX=10116 GN=Ahcy PE=1 SV=3	3.58023	3.49129	2.9799	2.82964	2.92304	3.14789	3.53576	2.90477	3.03546	0.0204681	0.821542	0.0589463	0.858504	0.435942	0.956946
Q63910	6	4	62.4121	15581.7	Alpha globin OS=Rattus norvegicus OX=10116 GN=Hba-a3 PE=1 SV=2	3.61389	3.3908	2.64958	2.72279	3.31933	3.35193	3.50235	2.68618	3.33563	0.0169394	0.766966	0.27324	0.952399	0.00435788	0.8053
A0A0G2JY26;D4A0I5	13	13	96.4786	102987	DnaJ heat shock protein family (Hsp40) member C6 OS=Rattus norvegicus OX=10116 GN=Dnajc6 PE=1 SV=1	3.65453	3.31464	3.22377	3.14109	3.73271	3.80306	3.48458	3.18243	3.76789	0.218729	0.913289	0.251012	1.0813	0.00880993	0.844619
D4A3V2	4	4	38.6622	15223.8	NADH dehydrogenase [ubiquinone] 1 alpha subcomplex subunit 6 OS=Rattus norvegicus OX=10116 GN=Ndufa6 PE=1 SV=1	3.51776	3.41621	3.59101	3.32233	3.47118	3.76917	3.46699	3.45667	3.62017	0.9392	0.997024	0.433449	1.04418	0.500975	0.954836
A0A0G2K1H2;P22831	3	2	29.4517	24099.1	Synaptoporin OS=Rattus norvegicus OX=10116 GN=Synpr PE=1 SV=1	3.19815	3.705	3.57712	3.36992	3.56848	3.87885	3.45157	3.47352	3.72367	0.925186	1.00636	0.455201	1.07883	0.310171	0.932822
A0A0G2JUT1;A0A5H1ZRU4;Q6AYP5	6	6	40.6912	43231.5	Cell adhesion molecule 1 OS=Rattus norvegicus OX=10116 GN=Cadm1 PE=1 SV=1	3.54698	3.32271	3.38298	3.27778	3.53111	3.39169	3.43484	3.33038	3.4614	0.489148	0.969586	0.854018	1.00773	0.271442	0.962147
F7F2F3	26	23	198.563	115163	Heat shock 70 kDa protein 4L OS=Rattus norvegicus OX=10116 GN=Hspa4l PE=1 SV=1	3.40378	3.44143	3.15006	2.92375	3.00543	2.78389	3.42261	3.0369	2.89466	0.0850433	0.887308	0.0483264	0.845748	0.463787	1.04914
P70566	9	9	70.4067	39491.9	Tropomodulin-2 OS=Rattus norvegicus OX=10116 GN=Tmod2 PE=1 SV=1	3.50282	3.30518	3.15754	3.04178	3.11376	3.06474	3.404	3.09966	3.08925	0.114031	0.910593	0.0853478	0.907535	0.888013	1.00337
P31016;A0A0G2K7F5	13	11	104.584	80807.6	Disks large homolog 4 OS=Rattus norvegicus OX=10116 GN=Dlg4 PE=1 SV=1	3.49475	3.27258	3.48402	3.23285	4.01082	3.88486	3.38366	3.35844	3.94784	0.892243	0.992544	0.0511728	1.16674	0.0570482	0.850702
D4AC23	15	15	124.394	60171.6	T-complex protein 1 subunit eta OS=Rattus norvegicus OX=10116 GN=Cct7 PE=1 SV=1	3.77436	2.96521	5.10627	4.59817	4.02429	3.61478	3.36978	4.85222	3.81954	0.104971	1.43992	0.425447	1.13347	0.0856665	1.27037
Q68FU3	7	7	57.0066	27915.6	Electron transfer flavoprotein subunit beta OS=Rattus norvegicus OX=10116 GN=Etfb PE=1 SV=3	3.37353	3.33168	3.08067	2.96196	2.54101	2.6344	3.35261	3.02132	2.58771	0.0367081	0.901184	0.00526589	0.771849	0.0284329	1.16757
A0A096MJN4;A0A096MJT3;A0A096MJW0;A0A0G2JVC7;A0JN02;E9PST0;A0A096MJ87;A0A096MIX9	7	6	56.8188	53653.5	Septin 4 OS=Rattus norvegicus OX=10116 GN=Sept4 PE=1 SV=1	3.48465	3.21529	3.47798	3.25313	3.18397	3.22036	3.34997	3.36556	3.20217	0.934261	1.00465	0.389207	0.95588	0.28395	1.05102
P38983	5	5	36.4217	32938.2	40S ribosomal protein SA OS=Rattus norvegicus OX=10116 GN=Rpsa PE=1 SV=3	3.61017	3.08536	2.95106	3.04787	2.9399	3.10504	3.34777	2.99946	3.02247	0.314707	0.89596	0.354468	0.902832	0.836872	0.992388
Q5I0D1	8	8	69.9781	33552.9	Glyoxalase domain-containing protein 4 OS=Rattus norvegicus OX=10116 GN=Glod4 PE=1 SV=1	3.30103	3.39313	2.88847	2.93188	2.57394	2.64972	3.34708	2.91018	2.61183	0.0123795	0.869469	0.00641634	0.780333	0.0218084	1.11423
P30835	13	9	112.464	86137.4	ATP-dependent 6-phosphofructokinase_ liver type OS=Rattus norvegicus OX=10116 GN=Pfkl PE=1 SV=3	3.49257	3.16612	3.47823	3.2326	3.7404	3.45606	3.32935	3.35541	3.59823	0.904717	1.00783	0.340855	1.08076	0.324823	0.932517
B2RYW3	4	4	27.9016	22177.2	NADH dehydrogenase (Ubiquinone) 1 beta subcomplex_ 9 OS=Rattus norvegicus OX=10116 GN=Ndufb9 PE=1 SV=1	3.38821	3.21152	3.54626	3.69308	5.05522	4.87833	3.29987	3.61967	4.96678	0.109992	1.09692	0.00605064	1.50514	0.00717167	0.728777
D3ZGI9;F1LNP4;Q63633	16	16	110.204	124990	Solute carrier family 12 member 5 OS=Rattus norvegicus OX=10116 GN=Slc12a5 PE=1 SV=3	3.90597	2.68152	3.19375	3.01899	3.22951	2.83175	3.29374	3.10637	3.03063	0.842583	0.943111	0.761896	0.920117	0.748277	1.02499
G3V774	5	5	42.5992	34015.1	F-box only protein 2 OS=Rattus norvegicus OX=10116 GN=Fbxo2 PE=4 SV=1	3.36329	3.21751	3.00465	2.92077	2.94352	2.89975	3.2904	2.96271	2.92163	0.0577919	0.90041	0.0370105	0.887926	0.477232	1.01406
Q920Q0	9	9	66.7381	42098	Paralemmin-1 OS=Rattus norvegicus OX=10116 GN=Palm PE=1 SV=1	3.30493	3.2757	2.83457	2.85426	2.77403	2.72724	3.29032	2.84441	2.75064	0.00149649	0.86448	0.00282501	0.835979	0.0672638	1.03409
F1LRI7;P0C1X8	22	22	195.838	104601	AP2-associated protein kinase 1 OS=Rattus norvegicus OX=10116 GN=Aak1 PE=1 SV=2	3.29118	3.28563	3.58962	3.51707	3.48998	3.26568	3.28841	3.55335	3.37783	0.0171532	1.08057	0.511616	1.02719	0.278538	1.05196
G3V8L3;P48679;A0A0G2JTC5;A0A0G2K3R2;Q6P6U3;A0A1B0GWU9	21	21	182.528	74596.9	Lamin A_ isoform CRA_b OS=Rattus norvegicus OX=10116 GN=Lmna PE=1 SV=1	3.25309	3.31115	2.71882	2.79989	2.61567	2.83244	3.28212	2.75936	2.72406	0.00953683	0.840723	0.0436452	0.829968	0.780729	1.01296
F1M978;P97697	7	7	57.7441	30837.6	Inositol-1-monophosphatase OS=Rattus norvegicus OX=10116 GN=Impa1 PE=1 SV=1	3.79754	2.74471	2.63212	2.65551	2.9376	2.8049	3.27112	2.64381	2.87125	0.344907	0.808228	0.54612	0.877757	0.0734921	0.920788
P69682	3	3	20.0794	29849.4	Adaptin ear-binding coat-associated protein 1 OS=Rattus norvegicus OX=10116 GN=Necap1 PE=1 SV=1	3.26542	3.26575	3.05749	2.96142	3.09505	2.94412	3.26558	3.00946	3.01959	0.0357775	0.921568	0.0874198	0.92467	0.924084	0.996645
P63324;Q6PDW1;D3ZG05;D3ZHB3;D3ZV36;D3ZEB8	4	4	29.0056	14867.1	40S ribosomal protein S12 OS=Rattus norvegicus OX=10116 GN=Rps12 PE=1 SV=2	3.36764	3.06888	3.05013	2.86844	3.19422	3.07949	3.21826	2.95929	3.13686	0.273656	0.919529	0.668923	0.974705	0.24262	0.943392
B2RYJ7	10	2	77.014	42395.5	ARP1 actin-related protein 1 homolog B (Yeast) OS=Rattus norvegicus OX=10116 GN=Actr1b PE=1 SV=1	3.22742	3.16682	2.97778	3.0913	2.59584	2.64954	3.19712	3.03454	2.62269	0.129775	0.949149	0.00491165	0.820329	0.0209076	1.15703
A0A0G2K0V3;Q9Z1N4	5	5	33.7128	35393.3	3'(2')_5'-bisphosphate nucleotidase 1 OS=Rattus norvegicus OX=10116 GN=Bpnt1 PE=1 SV=1	3.2586	3.11206	3.02963	2.87892	2.94283	3.1249	3.18533	2.95428	3.03386	0.15942	0.927463	0.325097	0.952449	0.570913	0.973767
A0A0G2JTL5;P52873	17	17	136.655	141146	Pyruvate carboxylase_ mitochondrial OS=Rattus norvegicus OX=10116 GN=Pc PE=1 SV=1	3.31851	3.03638	4.10544	4.07699	3.92729	3.70152	3.17744	4.09122	3.8144	0.0289534	1.28758	0.0750212	1.20046	0.141364	1.07257
Q5FVJ0;A0A0G2K6A9	9	9	66.0836	53192.1	Protein RUFY3 OS=Rattus norvegicus OX=10116 GN=Rufy3 PE=1 SV=1	3.33512	3.01723	3.40443	3.31449	3.35884	3.14054	3.17617	3.35946	3.24969	0.384287	1.05771	0.734186	1.02315	0.449961	1.03378
A0A0G2JZK7;F1M9A2;P48768	12	12	106.752	96628.5	Sodium/calcium exchanger 2 OS=Rattus norvegicus OX=10116 GN=Slc8a2 PE=3 SV=1	3.14701	3.19433	3.97921	3.78919	3.65821	3.71997	3.17067	3.8842	3.68909	0.0157294	1.22504	0.00544415	1.16351	0.186121	1.05289
P07171	7	6	47.0873	30222.2	Calbindin OS=Rattus norvegicus OX=10116 GN=Calb1 PE=1 SV=2	3.16717	3.16835	2.33096	2.35507	2.94993	2.90454	3.16776	2.34301	2.92724	0.0002801	0.739644	0.00942912	0.924072	0.0017595	0.800418
P97846	14	14	102.575	157864	Contactin-associated protein 1 OS=Rattus norvegicus OX=10116 GN=Cntnap1 PE=1 SV=1	3.18503	3.1133	2.85515	2.69654	3.07427	2.99042	3.14917	2.77584	3.03234	0.0538778	0.881452	0.16901	0.962903	0.107314	0.915411
Q66HA8	26	24	241.776	97388.2	Heat shock protein 105 kDa OS=Rattus norvegicus OX=10116 GN=Hsph1 PE=1 SV=1	3.28863	3.00731	3.41811	3.45737	3.05222	3.08169	3.14797	3.43774	3.06695	0.186134	1.09205	0.632258	0.974263	0.00425464	1.1209
A0A0G2K670;P62483	5	5	55.9903	43090.5	Voltage-gated potassium channel subunit beta-2 OS=Rattus norvegicus OX=10116 GN=Kcnab2 PE=1 SV=1	3.16216	3.12726	4.04547	3.44626	3.73385	3.58991	3.14471	3.74586	3.66188	0.167276	1.19116	0.0177281	1.16446	0.832317	1.02293
P55051	2	2	32.0122	15149.1	Fatty acid-binding protein_ brain OS=Rattus norvegicus OX=10116 GN=Fabp7 PE=1 SV=2	3.17099	3.11394	2.54078	2.41526	1.99641	2.00284	3.14247	2.47802	1.99962	0.0122858	0.78856	0.000437563	0.636323	0.0142085	1.23924
A0A0G2JT63;D3ZX82	7	4	63.8918	113625	Cytoplasmic FMR1-interacting protein 2 OS=Rattus norvegicus OX=10116 GN=Cyfip2 PE=4 SV=1	3.2852	2.9889	2.71677	2.70017	2.9983	3.1361	3.13705	2.70847	3.0672	0.0923492	0.863382	0.718395	0.977735	0.0321533	0.883043
P70580;A0A0H2UHK2	5	4	48.4392	21712.1	Membrane-associated progesterone receptor component 1 OS=Rattus norvegicus OX=10116 GN=Pgrmc1 PE=1 SV=3	3.23498	3.02348	2.49232	2.43163	2.8736	2.84561	3.12923	2.46197	2.85961	0.0222712	0.786767	0.120624	0.913837	0.00764005	0.860949
A0A0G2JVG3;M0RD14	37	4	409.904	53763.9	Pyruvate kinase OS=Rattus norvegicus OX=10116 GN=Pkm PE=1 SV=1	3.17614	3.05619	3.08304	3.00504	2.68403	2.54649	3.11616	3.04404	2.61526	0.419475	0.976855	0.0326396	0.839257	0.0347156	1.16395
Q63564	7	7	46.7751	78301	Synaptic vesicle glycoprotein 2B OS=Rattus norvegicus OX=10116 GN=Sv2b PE=1 SV=1	3.05289	3.17164	2.36194	2.31746	2.53527	2.52872	3.11226	2.3397	2.532	0.0056416	0.751768	0.00867667	0.813555	0.0142656	0.924053
Q68FQ0	13	12	110.54	59993.1	T-complex protein 1 subunit epsilon OS=Rattus norvegicus OX=10116 GN=Cct5 PE=1 SV=1	3.14208	3.04477	2.61868	2.71481	2.90097	2.82602	3.09343	2.66674	2.8635	0.0249344	0.862067	0.0636959	0.925672	0.0852025	0.931289
Q568Z9	7	5	57.1343	38124.9	Phytanoyl-CoA hydroxylase-interacting protein OS=Rattus norvegicus OX=10116 GN=Phyhip PE=2 SV=1	3.28553	2.85937	2.88564	2.66644	3.04958	3.21324	3.07245	2.77604	3.13141	0.338351	0.903526	0.804742	1.01919	0.124837	0.886512
B2GV06	10	10	86.5109	56660.2	Succinyl-CoA:3-ketoacid coenzyme A transferase 1_ mitochondrial OS=Rattus norvegicus OX=10116 GN=Oxct1 PE=1 SV=1	2.90216	3.24141	2.62333	2.46283	2.23861	2.30246	3.07179	2.54308	2.27054	0.0989424	0.827882	0.0350795	0.739158	0.0829191	1.12003
A0A0G2KAW7;Q5XI72	4	4	33.4671	25553.2	Eukaryotic translation initiation factor 4H OS=Rattus norvegicus OX=10116 GN=Eif4h PE=1 SV=1	3.00965	3.1092	2.87856	2.65132	2.90115	2.82845	3.05943	2.76494	2.8648	0.146876	0.903744	0.0862344	0.936384	0.488553	0.965143
Q6GMN8;Q6T487;Q9Z1P2;Q8R4I6	33	15	307.021	103183	Actn1 protein OS=Rattus norvegicus OX=10116 GN=Actn1 PE=1 SV=1	3.06629	3.05222	3.09071	3.17301	3.69949	3.46674	3.05925	3.13186	3.58311	0.222073	1.02373	0.040641	1.17124	0.0623584	0.874061
A0A0A0MY09;Q66HD0;A0A0G2K4I4	14	12	131.121	93185.4	Endoplasmin OS=Rattus norvegicus OX=10116 GN=Hsp90b1 PE=1 SV=1	3.12344	2.98656	2.88836	2.76122	2.85337	2.63369	3.055	2.82479	2.74353	0.132432	0.924645	0.142131	0.898046	0.584298	1.02962
B2RYG6	8	8	61.362	31498.2	Ubiquitin thioesterase OTUB1 OS=Rattus norvegicus OX=10116 GN=Otub1 PE=1 SV=1	3.05974	3.04972	2.41868	2.4779	2.0844	2.22145	3.05473	2.44829	2.15293	0.00294605	0.801475	0.00777589	0.704785	0.0623273	1.13719
A0A0G2K459;A0A0G2K7P7	5	5	45.1268	34442.1	Mitochondrial carrier 2 OS=Rattus norvegicus OX=10116 GN=Mtch2 PE=1 SV=1	3.13904	2.93977	2.88513	2.80773	2.92414	3.17352	3.03941	2.84643	3.04883	0.208369	0.936508	0.961946	1.0031	0.256324	0.933614
Q68FP1	14	14	103.521	86466.9	Gelsolin OS=Rattus norvegicus OX=10116 GN=Gsn PE=1 SV=1	3.11371	2.93932	3.42213	3.18014	3.05019	2.87224	3.02652	3.30114	2.96121	0.204643	1.09074	0.652174	0.978422	0.149611	1.11479
F1LPB9;P47709	16	15	110.575	76658.9	Rabphilin-3A OS=Rattus norvegicus OX=10116 GN=Rph3a PE=1 SV=1	3.0179	3.0212	2.72185	2.81118	2.40579	2.54921	3.01955	2.76651	2.4775	0.0320521	0.916201	0.0201903	0.820487	0.0787782	1.11666
P13852	3	3	30.9336	28032.4	Major prion protein OS=Rattus norvegicus OX=10116 GN=Prnp PE=1 SV=2	2.93253	3.10177	2.26042	2.35548	2.45381	2.70362	3.01715	2.30795	2.57871	0.0166027	0.764944	0.105508	0.854686	0.173113	0.895
D3ZWG2;P49803;A0A0G2JUG4;F1LS67;P49801	6	6	40.9917	53135.3	Regulator of G-protein-signaling 7 OS=Rattus norvegicus OX=10116 GN=Rgs7 PE=1 SV=2	2.97704	3.05623	2.93734	2.89699	2.8201	2.94988	3.01663	2.91716	2.88499	0.152912	0.967026	0.227401	0.956361	0.678489	1.01115
B0BNK1	6	5	42.1854	23653.7	RAB5C_ member RAS oncogene family OS=Rattus norvegicus OX=10116 GN=Rab5c PE=1 SV=1	2.91235	3.1142	2.52353	2.55368	2.3674	2.44358	3.01328	2.5386	2.40549	0.0380474	0.842473	0.0264957	0.798297	0.0853571	1.05534
P84817	5	5	46.2048	17051.7	Mitochondrial fission 1 protein OS=Rattus norvegicus OX=10116 GN=Fis1 PE=1 SV=1	2.94346	3.08267	2.27324	2.29752	2.1227	1.98039	3.01306	2.28538	2.05155	0.00749896	0.758489	0.0112541	0.680883	0.0893109	1.11398
Q8K4Y5	4	4	26.8712	64469.4	Leucine-rich glioma-inactivated protein 1 OS=Rattus norvegicus OX=10116 GN=Lgi1 PE=1 SV=1	3.14538	2.88033	3.17604	3.05095	2.803	2.72396	3.01286	3.1135	2.76348	0.559382	1.0334	0.206592	0.917229	0.0404017	1.12666
P04785	18	18	147.475	57350.6	Protein disulfide-isomerase OS=Rattus norvegicus OX=10116 GN=P4hb PE=1 SV=2	3.05105	2.97127	3.24762	3.19719	3.1911	3.04519	3.01116	3.2224	3.11815	0.0476258	1.07015	0.325804	1.03553	0.311274	1.03343
A0A0G2K8Q8	2	2	16.8046	7099.06	Ubiquinol-cytochrome c reductase_ complex III subunit X OS=Rattus norvegicus OX=10116 GN=Uqcr10 PE=1 SV=1	3.02129	2.97174	2.22629	2.28477	2.03995	1.93731	2.99652	2.25553	1.98863	0.00286379	0.752717	0.004104	0.663646	0.047993	1.13421
A0A0G2K876;F8WFW5;Q01062	10	10	76.4232	104816	Phosphodiesterase OS=Rattus norvegicus OX=10116 GN=Pde2a PE=1 SV=1	3.04552	2.94126	2.76173	2.62296	3.38276	3.37729	2.99339	2.69234	3.38002	0.0758826	0.89943	0.0197237	1.12916	0.0122836	0.796546
D3ZK34;D3ZX87;D4ABZ9;D4ACQ2;P62902;D3Z8W1;D3ZKU5;D3ZU04;D3ZVY6;D3ZZ60;D4A172	2	2	14.047	13465.8	Uncharacterized protein OS=Rattus norvegicus OX=10116 PE=4 SV=3	3.14548	2.82438	2.8858	3.17119	3.37308	3.06717	2.98493	3.0285	3.22012	0.85537	1.0146	0.40008	1.0788	0.456369	0.940491
Q62634;G3V851;Q9JI12	4	4	24.9516	62349.8	Vesicular glutamate transporter 1 OS=Rattus norvegicus OX=10116 GN=Slc17a7 PE=1 SV=1	3.06226	2.90532	2.54322	2.52059	2.70812	2.90285	2.98379	2.5319	2.80549	0.025911	0.848552	0.291178	0.940242	0.101239	0.902482
P97536	22	21	158.431	138073	Cullin-associated NEDD8-dissociated protein 1 OS=Rattus norvegicus OX=10116 GN=Cand1 PE=1 SV=1	2.93173	3.03418	2.79502	2.71369	2.62871	2.57713	2.98296	2.75435	2.60292	0.0722007	0.923364	0.0206885	0.872597	0.0866087	1.05818
B5DEL8;A0A0G2JZJ9	6	5	50.5152	12927.9	NADH dehydrogenase (Ubiquinone) Fe-S protein 5 OS=Rattus norvegicus OX=10116 GN=Ndufs5 PE=1 SV=1	3.09996	2.85856	3.00488	2.95832	3.32597	3.24245	2.97926	2.9816	3.28421	0.974383	1.00079	0.146281	1.10236	0.0231199	0.90786
A0A0G2K293;D4A2V0;Q9Z0J8	5	5	36.0292	32880.9	Neuronal growth regulator 1 OS=Rattus norvegicus OX=10116 GN=Negr1 PE=4 SV=1	3.08355	2.84632	2.26154	2.45247	3.02617	2.88713	2.96493	2.35701	2.95665	0.0563553	0.794961	0.964586	0.997207	0.0394256	0.797188
D3ZNQ6	4	4	29.0248	21185.1	Ubiquitin-conjugating enzyme E2M OS=Rattus norvegicus OX=10116 GN=Ube2m PE=1 SV=1	3.08745	2.83445	2.60457	2.69928	2.60739	2.68453	2.96095	2.65192	2.64596	0.142725	0.895634	0.132839	0.89362	0.932551	1.00225
B0BMW2;O70351	8	8	69.7502	27420.7	3-hydroxyacyl-CoA dehydrogenase type-2 OS=Rattus norvegicus OX=10116 GN=Hsd17b10 PE=1 SV=1	3.18488	2.73043	3.58931	3.46956	3.11049	2.87278	2.95765	3.52944	2.99164	0.14897	1.19332	0.891467	1.01149	0.0610633	1.17977
A0A0G2JY82;A0A0G2K1I6;P56603	6	6	42.5522	36117.3	Secretory carrier-associated membrane protein OS=Rattus norvegicus OX=10116 GN=Scamp1 PE=1 SV=1	2.92534	2.9519	2.12361	2.24799	2.47941	2.45714	2.93862	2.1858	2.46828	0.00894908	0.743818	0.00133651	0.839943	0.0507212	0.885558
O35112	11	11	96.236	65706.4	CD166 antigen OS=Rattus norvegicus OX=10116 GN=Alcam PE=1 SV=1	2.96052	2.91086	2.21683	2.09294	2.90499	2.65376	2.93569	2.15489	2.77937	0.00889278	0.734031	0.349334	0.946753	0.0422949	0.775314
P28480;A0A096MJA0	13	13	117.028	60873	T-complex protein 1 subunit alpha OS=Rattus norvegicus OX=10116 GN=Tcp1 PE=1 SV=1	2.80103	3.05349	3.22264	3.20831	3.58764	3.59938	2.92726	3.21548	3.59351	0.158458	1.09846	0.0405394	1.2276	0.000615212	0.894801
A0A0G2JUW7;D4A6E3;Q03626;A0A0G2JUP5;M0R5V7;Q6IE52	17	5	156.148	167129	Murinoglobulin-1 OS=Rattus norvegicus OX=10116 GN=Mug1 PE=1 SV=1	3.00235	2.84419	2.50596	2.50819	2.8316	2.72726	2.92327	2.50708	2.77943	0.0302968	0.857628	0.266648	0.950796	0.0320606	0.90201
D3ZAY7;D3ZDT1;A0A0G2K162;D3ZAY2;D3ZM69	13	11	93.6947	89471.6	Erythrocyte membrane protein band 4.1-like 2 OS=Rattus norvegicus OX=10116 GN=Epb41l2 PE=1 SV=3	2.96558	2.8731	2.93527	2.97465	2.76977	2.71395	2.91934	2.95496	2.74186	0.55066	1.0122	0.0798658	0.939205	0.02532	1.07772
P14841	3	3	29.0815	15664.9	Cystatin-C OS=Rattus norvegicus OX=10116 GN=Cst3 PE=1 SV=2	2.88788	2.9465	2.94356	3.08764	2.73613	3.00374	2.91719	3.0156	2.86994	0.331731	1.03373	0.752106	0.983802	0.438501	1.05075
B2GUV5	3	3	28.268	13824.4	V-type proton ATPase subunit G OS=Rattus norvegicus OX=10116 GN=Atp6v1g1 PE=1 SV=1	3.06487	2.74063	1.25168	1.63697	1.78501	1.98461	2.90275	1.44433	1.88481	0.0357586	0.497571	0.0303388	0.649317	0.192286	0.766299
A0A0G2JVB6;G3V7P1;A0A0G2K4U8	5	5	40.2918	32540.4	Syntaxin-12 OS=Rattus norvegicus OX=10116 GN=Stx12 PE=1 SV=1	2.79033	3.01022	2.0934	2.17507	2.17899	2.13592	2.90027	2.13423	2.15745	0.0191166	0.735874	0.0177365	0.74388	0.662693	0.989237
B4F7A3	6	6	63.7453	19183.8	Galectin OS=Rattus norvegicus OX=10116 GN=Lgalsl PE=1 SV=1	2.76992	3.02817	2.99753	2.88849	3.13296	3.1452	2.89904	2.94301	3.13908	0.77454	1.01517	0.211937	1.0828	0.0735284	0.93754
A0A0G2K0W9;P48004;F1M6I7	8	8	60.8819	28026.9	Proteasome subunit alpha type OS=Rattus norvegicus OX=10116 GN=Psma7 PE=1 SV=1	2.91203	2.87255	2.19744	2.06786	1.87107	1.99247	2.89229	2.13265	1.93177	0.00984199	0.737358	0.00589469	0.667903	0.151831	1.10399
D3ZYX8	4	4	29.1093	13387.7	Cytochrome c oxidase subunit 7A2-like OS=Rattus norvegicus OX=10116 GN=Cox7a2l PE=1 SV=1	2.81184	2.96595	3.00299	2.94502	3.03182	3.02118	2.8889	2.974	3.0265	0.410115	1.02946	0.221091	1.04763	0.218376	0.982654
P63004;Q5VLR5	6	6	45.9628	47240.4	Platelet-activating factor acetylhydrolase IB subunit alpha OS=Rattus norvegicus OX=10116 GN=Pafah1b1 PE=1 SV=2	2.86253	2.90719	2.75687	2.70035	2.71942	2.73622	2.88486	2.72861	2.72782	0.049791	0.945837	0.0215434	0.945563	0.983885	1.00029
O35567	14	14	97.9761	64721.8	Bifunctional purine biosynthesis protein ATIC OS=Rattus norvegicus OX=10116 GN=Atic PE=1 SV=2	2.87584	2.89203	2.71545	2.71179	2.53564	2.36083	2.88393	2.71362	2.44824	0.00225558	0.940945	0.0435159	0.848922	0.100195	1.1084
O70352;Q6IN14	4	4	42.2341	30171.7	CD82 antigen OS=Rattus norvegicus OX=10116 GN=Cd82 PE=1 SV=1	2.7794	2.98765	2.18334	2.32938	1.82992	1.95863	2.88352	2.25636	1.89427	0.0370622	0.782501	0.013632	0.65693	0.0648822	1.19115
A0A0H2UHZ2;Q5U2Z3	7	5	73.4328	44385.3	Nucleosome assembly protein 1-like 4 OS=Rattus norvegicus OX=10116 GN=Nap1l4 PE=1 SV=1	2.88618	2.87339	2.77311	2.82026	2.60162	2.55854	2.87979	2.79668	2.58008	0.0780403	0.971143	0.00604705	0.895927	0.0209805	1.08395
D3ZFY7;D3ZUW0;D4A2Q3;D4A404	5	5	41.9372	112884	Pleckstrin and Sec7 domain-containing 3 OS=Rattus norvegicus OX=10116 GN=Psd3 PE=1 SV=3	2.92976	2.82664	2.89551	2.86285	3.51536	3.55153	2.8782	2.87918	3.53345	0.982317	1.00034	0.0080063	1.22766	0.0013852	0.814837
P62628	3	3	22.1467	10989.7	Dynein light chain roadblock-type 1 OS=Rattus norvegicus OX=10116 GN=Dynlrb1 PE=1 SV=3	2.98404	2.75411	2.71826	2.61427	2.75877	2.51385	2.86908	2.66627	2.63631	0.245079	0.929312	0.300754	0.918871	0.832899	1.01136
Q2TA68	21	21	161.766	111820	Dynamin-like 120 kDa protein_ mitochondrial OS=Rattus norvegicus OX=10116 GN=Opa1 PE=1 SV=1	3.15554	2.56932	3.03519	2.78206	3.1794	2.96183	2.86243	2.90862	3.07061	0.875073	1.01614	0.563485	1.07273	0.433999	0.947246
Q56A26	3	3	28.56	15786.8	Oligodendrocytic myelin paranodal and inner loop protein OS=Rattus norvegicus OX=10116 GN=Opalin PE=2 SV=1	2.93864	2.77748	3.15447	3.0653	2.24274	2.32755	2.85806	3.10989	2.28515	0.115257	1.08811	0.0222806	0.799546	0.0056683	1.36091
Q6Q0N1	14	14	98.287	53149.5	Cytosolic non-specific dipeptidase OS=Rattus norvegicus OX=10116 GN=Cndp2 PE=1 SV=1	2.82977	2.86741	2.99813	2.88294	2.66767	2.76798	2.84859	2.94053	2.71782	0.266274	1.03228	0.137615	0.954093	0.0997018	1.08194
M0RBL8	2	2	27.4316	22393.4	Transcription elongation factor A (SII)-like 6 OS=Rattus norvegicus OX=10116 GN=Tceal6 PE=1 SV=1	2.77009	2.90354	1.44262	1.56953	0.988717	1.06578	2.83682	1.50608	1.02725	0.00530963	0.530904	0.00161942	0.362114	0.0214033	1.46613
Q5XIM9	19	19	181.166	57800.6	T-complex protein 1 subunit beta OS=Rattus norvegicus OX=10116 GN=Cct2 PE=1 SV=3	2.93596	2.72643	3.83468	3.42884	3.19409	2.82515	2.83119	3.63176	3.00962	0.0663249	1.28277	0.490908	1.06302	0.151376	1.20672
F1M7X3;Q8R490	6	6	38.2437	66702.4	Cadherin 13 OS=Rattus norvegicus OX=10116 GN=Cdh13 PE=1 SV=3	2.8176	2.79327	1.71937	1.75624	2.24447	2.065	2.80544	1.7378	2.15473	0.000533683	0.619441	0.0232458	0.768056	0.0393092	0.806506
P62909;D3ZVH2;A0A0G2K689	6	6	41.0177	26845.4	40S ribosomal protein S3 OS=Rattus norvegicus OX=10116 GN=Rps3 PE=1 SV=1	2.82567	2.78024	2.50817	2.36823	2.52233	2.52392	2.80295	2.4382	2.52313	0.04203	0.869867	0.00597073	0.900167	0.350503	0.96634
D4A565	4	3	28.1301	21664.2	NADH dehydrogenase (Ubiquinone) 1 beta subcomplex_ 5 (Predicted)_ isoform CRA_b OS=Rattus norvegicus OX=10116 GN=Ndufb5 PE=1 SV=1	2.73236	2.86892	2.5304	2.53483	2.23429	2.05283	2.80064	2.53262	2.14356	0.0549718	0.9043	0.031057	0.765383	0.0569442	1.1815
D4ADF5	4	4	43.0713	14204	Programmed cell death 5 OS=Rattus norvegicus OX=10116 GN=Pdcd5 PE=1 SV=1	2.87516	2.72206	2.57712	2.53522	2.73656	2.61248	2.79861	2.55617	2.67452	0.0878197	0.913371	0.334427	0.95566	0.209225	0.955749
Q5XHZ0	8	7	57.9529	80689.4	Heat shock protein 75 kDa_ mitochondrial OS=Rattus norvegicus OX=10116 GN=Trap1 PE=1 SV=1	2.72684	2.85518	2.63303	2.63439	2.50661	2.44636	2.79101	2.63371	2.47648	0.12928	0.943639	0.0446765	0.887306	0.0365691	1.06349
Q9WV97	3	3	29.7874	10604.1	Mitochondrial import inner membrane translocase subunit Tim9 OS=Rattus norvegicus OX=10116 GN=Timm9 PE=1 SV=3	2.98315	2.58688	2.4598	2.49235	2.66403	2.57942	2.78501	2.47607	2.62173	0.250533	0.88907	0.509786	0.941369	0.0823269	0.944444
B4F7C7	4	4	28.4488	21238	Hebp1 protein OS=Rattus norvegicus OX=10116 GN=Hebp1 PE=1 SV=1	2.8534	2.68871	1.86994	1.93238	2.5027	2.36668	2.77105	1.90116	2.43469	0.0082557	0.686078	0.086754	0.878615	0.0170806	0.780862
Q62717;F1LLX6	18	18	149.723	147407	Calcium-dependent secretion activator 1 OS=Rattus norvegicus OX=10116 GN=Cadps PE=1 SV=1	2.69333	2.83828	2.65056	2.70222	2.43169	2.43626	2.7658	2.67639	2.43397	0.364045	0.967674	0.0403985	0.880025	0.0104024	1.0996
A0A0G2JSV2;A0A0G2K658;M0R3X6;P47727;A0A096MJ24	7	7	53.2558	30939.3	Carbonyl reductase [NADPH] 1-like OS=Rattus norvegicus OX=10116 GN=Cbr1 PE=1 SV=1	2.77069	2.74778	2.27589	2.14522	2.13085	1.98471	2.75924	2.21056	2.05778	0.0170528	0.801148	0.0138414	0.745779	0.260233	1.07424
F1LP21;Q9WVA1;F1M556;D3ZV76	4	4	30.7191	11116.4	Mitochondrial import inner membrane translocase subunit OS=Rattus norvegicus OX=10116 GN=Timm8a1 PE=1 SV=3	2.7156	2.80256	2.71834	2.70882	2.68804	2.71417	2.75908	2.71358	2.7011	0.407235	0.983509	0.328701	0.978988	0.464165	1.00462
P85968;A0A0G2K7Q8	3	3	20.4728	53749.6	6-phosphogluconate dehydrogenase_ decarboxylating OS=Rattus norvegicus OX=10116 GN=Pgd PE=1 SV=1	2.82501	2.68765	2.26709	2.26671	2.21764	2.17764	2.75633	2.2669	2.19764	0.0163092	0.822434	0.0137726	0.797307	0.0758085	1.03151
B0BN81;P24050	3	3	32.2755	23077.5	40S ribosomal protein S5 OS=Rattus norvegicus OX=10116 GN=Rps5 PE=1 SV=1	2.9293	2.55281	3.1479	3.03486	2.88014	2.66183	2.74106	3.09138	2.77099	0.226238	1.1278	0.89127	1.01092	0.12625	1.11562
P18420	5	5	40.2606	29802.7	Proteasome subunit alpha type-1 OS=Rattus norvegicus OX=10116 GN=Psma1 PE=1 SV=2	2.76559	2.67201	1.95825	1.99449	1.94502	2.01419	2.7188	1.97637	1.9796	0.00381184	0.726927	0.00589768	0.728116	0.944688	0.998367
B0BNJ1	3	3	22.4499	21966.5	LOC683667 protein OS=Rattus norvegicus OX=10116 GN=Sri PE=1 SV=1	2.74507	2.68214	2.2785	2.41697	2.2745	2.37118	2.7136	2.34774	2.32284	0.0438996	0.865173	0.0223855	0.855998	0.799034	1.01072
Q6AY09	9	4	81.0865	49578.9	Heterogeneous nuclear ribonucleoprotein H2 OS=Rattus norvegicus OX=10116 GN=Hnrnph2 PE=1 SV=1	2.93171	2.49105	2.63858	2.58849	2.24453	2.02842	2.71138	2.61354	2.13647	0.720016	0.963913	0.133961	0.787965	0.0573772	1.22329
D4A9L2	4	4	28.3792	27858.7	RCG34610_ isoform CRA_c OS=Rattus norvegicus OX=10116 GN=Srsf1 PE=1 SV=1	2.62491	2.75852	2.70944	2.74294	2.44532	2.61312	2.69172	2.72619	2.52922	0.662	1.01281	0.270275	0.939631	0.15377	1.07788
A0A0G2JWK7;P31232	5	5	36.1271	23453.9	Transgelin OS=Rattus norvegicus OX=10116 GN=Tagln PE=1 SV=1	2.77599	2.57386	1.28708	1.14621	1.81982	1.78313	2.67492	1.21665	1.80148	0.00688681	0.454835	0.0102046	0.673468	0.0190997	0.675361
D3ZTH8;F1LT35;P62752;D3ZTX9	2	2	12.8412	17753.1	Similar to 60S ribosomal protein L23a OS=Rattus norvegicus OX=10116 GN=LOC689899 PE=3 SV=1	2.8562	2.49307	2.67295	2.35189	2.74309	2.79727	2.67463	2.51242	2.77018	0.573222	0.939351	0.642638	1.03572	0.262289	0.906952
F1LQ48;F2Z3R2;F1M040	6	6	48.6972	68587.6	Heterogeneous nuclear ribonucleoprotein L OS=Rattus norvegicus OX=10116 GN=Hnrnpl PE=1 SV=2	2.74969	2.59462	2.14168	2.26879	2.59274	2.50509	2.67215	2.20523	2.54892	0.0424637	0.825264	0.298868	0.953881	0.0490831	0.865165
A0A0G2K2V2;G3V9N8;P52303	15	6	125.082	104679	AP complex subunit beta OS=Rattus norvegicus OX=10116 GN=Ap1b1 PE=1 SV=1	2.79981	2.47459	3.52645	3.60557	3.78795	3.3569	2.6372	3.56601	3.57242	0.0390587	1.3522	0.0721096	1.35463	0.998114	0.998205
D3ZT36	7	7	53.7733	94042.9	ADAM metallopeptidase domain 23 OS=Rattus norvegicus OX=10116 GN=Adam23 PE=4 SV=1	2.68436	2.57871	2.78597	2.56992	2.39896	2.35207	2.63153	2.67794	2.37552	0.743288	1.01763	0.045061	0.902712	0.104327	1.12731
A1L108	4	4	27.8851	17067.4	Actin-related protein 2/3 complex subunit 5-like protein OS=Rattus norvegicus OX=10116 GN=Arpc5l PE=1 SV=2	2.90018	2.35598	2.87787	2.556	2.95495	2.59175	2.62808	2.71693	2.77335	0.789354	1.03381	0.689751	1.05528	0.84052	0.979658
P21708	10	5	87.3533	43422.8	Mitogen-activated protein kinase 3 OS=Rattus norvegicus OX=10116 GN=Mapk3 PE=1 SV=5	2.66488	2.59063	2.34653	2.3795	2.56497	2.5281	2.62776	2.36302	2.54654	0.0215228	0.899253	0.187492	0.969092	0.0175978	0.927933
A0A0U1RRV7;Q0ZFS8;A0A0G2K1A3	3	2	22.6533	14431.2	RCG61099_ isoform CRA_b OS=Rattus norvegicus OX=10116 GN=Srsf3 PE=1 SV=1	2.60674	2.63403	2.2252	2.11682	2.34476	2.226	2.62039	2.17101	2.28538	0.01737	0.828507	0.0347891	0.872152	0.290534	0.949957
Q6AY30	8	8	55.4215	47544.5	Saccharopine dehydrogenase-like oxidoreductase OS=Rattus norvegicus OX=10116 GN=Sccpdh PE=1 SV=1	2.60328	2.63695	2.70791	2.63031	2.51062	2.37866	2.62011	2.66911	2.44464	0.365767	1.0187	0.127979	0.933027	0.102259	1.09182
P52481	6	5	41.9151	53197.6	Adenylyl cyclase-associated protein 2 OS=Rattus norvegicus OX=10116 GN=Cap2 PE=1 SV=1	2.66307	2.56894	2.68039	2.61431	2.60213	2.61114	2.61601	2.64735	2.60664	0.639072	1.01198	0.866379	0.996419	0.345743	1.01562
A0A0G2K737;Q920J4	7	7	55.9686	33099.3	Thioredoxin-like protein 1 OS=Rattus norvegicus OX=10116 GN=Txnl1 PE=1 SV=1	2.68072	2.5418	2.16053	2.07385	2.31943	2.17219	2.61126	2.11719	2.24581	0.0248659	0.810792	0.069822	0.860048	0.26895	0.942729
Q9JJ19	7	7	46.0162	39172.6	Na(+)/H(+) exchange regulatory cofactor NHE-RF1 OS=Rattus norvegicus OX=10116 GN=Slc9a3r1 PE=1 SV=3	2.58541	2.62691	1.86249	1.92802	2.08467	2.13484	2.60616	1.89525	2.10976	0.00341391	0.72722	0.00449193	0.809527	0.0359191	0.898328
A0A0G2JUL7;B3GNI6;A0A0G2K5F4;A0A0H2UI27;Q5PQK1	18	8	154.471	49626.4	Septin 11 OS=Rattus norvegicus OX=10116 GN=Sept11 PE=1 SV=1	2.75235	2.44995	3.16057	2.86475	2.92996	2.94015	2.60115	3.01266	2.93506	0.19236	1.1582	0.168656	1.12837	0.661874	1.02644
F1LU71	5	5	34.0976	33626.1	Methylglutaconyl-CoA hydratase_ mitochondrial OS=Rattus norvegicus OX=10116 GN=Auh PE=1 SV=2	2.62931	2.56638	2.41818	2.35151	2.17196	2.16075	2.59785	2.38484	2.16636	0.0435994	0.918008	0.0047301	0.833905	0.0215195	1.10085
P50475	17	17	134.872	107589	Alanine--tRNA ligase_ cytoplasmic OS=Rattus norvegicus OX=10116 GN=Aars1 PE=1 SV=3	2.63547	2.54062	2.29806	2.21588	2.35502	2.26941	2.58805	2.25697	2.31222	0.0338129	0.872074	0.0494739	0.893421	0.450104	0.976106
P56574;A0A0G2JUF6	9	9	79.9985	51423.6	Isocitrate dehydrogenase [NADP]_ mitochondrial OS=Rattus norvegicus OX=10116 GN=Idh2 PE=1 SV=2	2.74379	2.41598	2.45431	2.28398	2.41107	2.345	2.57988	2.36914	2.37803	0.370298	0.918314	0.346936	0.92176	0.92295	0.996261
A0A0G2K7T5;P20651	12	5	104.337	57081.6	Serine/threonine-protein phosphatase OS=Rattus norvegicus OX=10116 GN=Ppp3cb PE=1 SV=1	2.62659	2.51391	2.48819	2.54171	2.72041	2.66533	2.57025	2.51495	2.69287	0.469444	0.978485	0.192352	1.04771	0.0435623	0.933929
P85515	12	3	94.1771	42727.9	Alpha-centractin OS=Rattus norvegicus OX=10116 GN=Actr1a PE=1 SV=1	2.58507	2.54118	2.41588	2.45836	2.38503	2.42984	2.56312	2.43712	2.40744	0.0540131	0.950841	0.0383605	0.939259	0.437709	1.01233
F1SW39;Q566D6;Q812D1	2	2	13.5465	59729.9	PC4 and SFRS1 interacting protein 1 OS=Rattus norvegicus OX=10116 GN=Psip1 PE=1 SV=1	2.51959	2.57276	1.81176	1.81642	1.74441	1.95125	2.54617	1.81409	1.84783	0.00101422	0.712478	0.0283364	0.725729	0.788063	0.98174
A0A0G2K5F1;G3V8V6;Q8K4G6	2	2	13.2383	35821	ADP-ribose glycohydrolase MACROD1 OS=Rattus norvegicus OX=10116 GN=Macrod1 PE=1 SV=1	2.53036	2.54612	2.91291	2.85822	3.09828	3.16342	2.53824	2.88557	3.13085	0.00606536	1.13684	0.00271625	1.23347	0.0285085	0.921655
P02625	6	6	54.7586	11925.6	Parvalbumin alpha OS=Rattus norvegicus OX=10116 GN=Pvalb PE=1 SV=2	2.5232	2.515	3.1495	3.04268	1.85893	1.8451	2.5191	3.09609	1.85201	0.00714609	1.22904	0.000168144	0.735189	0.00125122	1.67174
P09456;P81377	8	8	55.2464	43323.2	cAMP-dependent protein kinase type I-alpha regulatory subunit OS=Rattus norvegicus OX=10116 GN=Prkar1a PE=1 SV=2	2.54983	2.4832	3.44112	3.08064	3.41648	3.31295	2.51652	3.26088	3.36472	0.0463887	1.29579	0.00485972	1.33706	0.626728	0.969139
A0A0H2UI07;P12928	4	2	31.3222	60735.6	Pyruvate kinase OS=Rattus norvegicus OX=10116 GN=Pklr PE=1 SV=1	2.40017	2.62298	1.88533	2.05075	1.54833	1.5112	2.51158	1.96804	1.52977	0.0575515	0.78359	0.00920012	0.609086	0.0304247	1.2865
P29266	6	6	50.1369	35702	3-hydroxyisobutyrate dehydrogenase_ mitochondrial OS=Rattus norvegicus OX=10116 GN=Hibadh PE=1 SV=3	1.83624	3.18207	2.6141	2.52886	2.92302	2.91698	2.50916	2.57148	2.92	0.856227	1.02484	0.567905	1.16374	0.0163697	0.880644
D3Z831;D3ZUT8;G3V7P8;Q9Z2L9	3	2	28.8064	43307.3	Protein NDRG4 OS=Rattus norvegicus OX=10116 GN=Ndrg4 PE=1 SV=1	2.54673	2.46008	1.93352	1.92083	2.04406	2.05423	2.50341	1.92717	2.04914	0.00468665	0.769821	0.00777312	0.818542	0.00447066	0.940479
Q9EQS0	6	6	56.1622	37631.2	Transaldolase OS=Rattus norvegicus OX=10116 GN=Taldo1 PE=1 SV=2	2.56159	2.44143	1.91167	1.90524	1.84908	1.88742	2.50151	1.90846	1.86825	0.00818175	0.762921	0.00818113	0.746848	0.176062	1.02152
A0A0G2JW28;D3ZCH7;G3V9D7;Q62847	9	8	70.7642	75306.3	Gamma-adducin OS=Rattus norvegicus OX=10116 GN=Add3 PE=1 SV=1	2.72706	2.2671	2.65788	2.51641	2.74005	2.45123	2.49708	2.58715	2.59564	0.725582	1.03607	0.739847	1.03947	0.974322	0.996728
D3ZKP9;Q9ERS3;A0A0G2K7E5;P54290;A0A0G2K8L7	16	16	111.117	124841	Voltage-dependent calcium channel subunit alpha-2/delta-1 OS=Rattus norvegicus OX=10116 GN=Cacna2d1 PE=1 SV=3	2.77057	2.20252	3.48119	3.31834	2.79187	2.77769	2.48654	3.39977	2.78478	0.109766	1.36727	0.405714	1.11994	0.0145481	1.22084
A0A0G2JT93;Q9WU82;Q6P0K8	10	10	76.812	86098.1	Catenin (Cadherin associated protein)_ beta 1_ isoform CRA_a OS=Rattus norvegicus OX=10116 GN=Ctnnb1 PE=1 SV=1	2.34704	2.61993	2.31042	2.37191	2.47483	2.51411	2.48348	2.34116	2.49447	0.415639	0.942693	0.927781	1.00442	0.0533465	0.938542
A0A140TAC3;O88339	6	6	54.5147	60343.3	Epsin-1 OS=Rattus norvegicus OX=10116 GN=Epn1 PE=1 SV=1	2.56006	2.40628	2.27837	2.44152	2.42957	2.51345	2.48317	2.35995	2.47151	0.386396	0.950377	0.911911	0.995305	0.349345	0.95486
A0A0A0MY13;D4A6L0	11	11	74.6428	136375	Probable G-protein-coupled receptor 158 OS=Rattus norvegicus OX=10116 GN=Gpr158 PE=1 SV=1	2.3953	2.53395	3.0681	2.93367	2.83507	2.82272	2.46462	3.00089	2.8289	0.0315593	1.21759	0.038606	1.1478	0.121188	1.0608
A0A0G2K6T9	4	4	32.5327	129192	Protocadherin 1 OS=Rattus norvegicus OX=10116 GN=Pcdh1 PE=1 SV=1	2.58186	2.33979	1.93199	1.87404	2.27811	2.12597	2.46083	1.90302	2.20204	0.0394255	0.773325	0.208167	0.894838	0.0622173	0.864206
P34064;Q6P9V6	3	3	28.1255	26562	Proteasome subunit alpha type-5 OS=Rattus norvegicus OX=10116 GN=Psma5 PE=1 SV=1	2.50927	2.41051	1.99892	1.88505	1.73286	2.13636	2.45989	1.94198	1.93461	0.0214751	0.78946	0.14378	0.786463	0.949476	1.00381
Q6GMN2	15	15	120.272	59411.1	Brain-specific angiogenesis inhibitor 1-associated protein 2 OS=Rattus norvegicus OX=10116 GN=Baiap2 PE=1 SV=1	2.42006	2.48163	2.22094	2.20462	2.4309	2.40099	2.45084	2.21278	2.41594	0.0162459	0.902866	0.415084	0.98576	0.00670535	0.915908
Q6DGG0;M0RB67	8	8	55.5227	41164.9	Peptidyl-prolyl cis-trans isomerase D OS=Rattus norvegicus OX=10116 GN=Ppid PE=1 SV=3	2.55159	2.34397	1.94248	1.90322	2.32962	2.15586	2.44778	1.92285	2.24274	0.0324168	0.785548	0.268084	0.916234	0.0634136	0.857367
P11661	2	2	12.9616	69017.5	NADH-ubiquinone oxidoreductase chain 5 OS=Rattus norvegicus OX=10116 GN=Mtnd5 PE=3 SV=3	2.55389	2.32434	1.9287	2.02455	1.68632	1.92494	2.43912	1.97663	1.80563	0.0593922	0.810385	0.0642178	0.740279	0.319039	1.0947
P97544;Q6IMX4	2	2	12.5481	35945.7	Phospholipid phosphatase 3 OS=Rattus norvegicus OX=10116 GN=Plpp3 PE=1 SV=1	2.27952	2.57628	1.85551	1.94349	2.04575	1.98747	2.4279	1.8995	2.01661	0.0667255	0.782364	0.101782	0.830599	0.158552	0.941928
A0A0G2K613;Q9EPH2	2	2	13.8646	19775.1	Uncharacterized protein OS=Rattus norvegicus OX=10116 PE=4 SV=1	2.40307	2.4402	0.82063	0.902869	1.13912	1.15365	2.42163	0.86175	1.14638	0.00145065	0.355855	0.000180186	0.473393	0.0236364	0.751711
D3ZE17;Q8VHK2	7	7	41.3507	150894	Caskin-1 OS=Rattus norvegicus OX=10116 GN=Caskin1 PE=1 SV=2	2.4458	2.39518	1.95128	2.07529	2.30772	2.29005	2.42049	2.01329	2.29888	0.0289573	0.831769	0.0439859	0.949759	0.049278	0.875768
P12007	4	3	26.4099	46891.8	Isovaleryl-CoA dehydrogenase_ mitochondrial OS=Rattus norvegicus OX=10116 GN=Ivd PE=1 SV=2	2.35773	2.47971	2.28586	2.37065	2.02132	2.25015	2.41872	2.32826	2.13574	0.346788	0.962598	0.166937	0.883004	0.260884	1.09014
F1LSM5;P55161	12	12	105.531	125988	Nck-associated protein 1 OS=Rattus norvegicus OX=10116 GN=Nckap1 PE=1 SV=3	2.38426	2.4006	3.55001	3.5597	3.25239	3.18593	2.39243	3.55485	3.21916	8.3242e-05	1.48588	0.00137317	1.34556	0.010745	1.10428
P21670	4	4	26.6598	29783	Proteasome subunit alpha type-4 OS=Rattus norvegicus OX=10116 GN=Psma4 PE=1 SV=1	2.50564	2.27832	1.80244	1.65697	1.78368	1.81519	2.39198	1.7297	1.79944	0.0364783	0.723127	0.0290913	0.752281	0.446926	0.961246
P45479	5	5	39.3783	34968.3	Palmitoyl-protein thioesterase 1 OS=Rattus norvegicus OX=10116 GN=Ppt1 PE=1 SV=1	2.51808	2.24644	2.5922	2.4784	2.21895	2.10299	2.38226	2.5353	2.16097	0.408347	1.06424	0.267568	0.907112	0.0445042	1.17322
Q63377	5	5	44.6346	32171.9	Sodium/potassium-transporting ATPase subunit beta-3 OS=Rattus norvegicus OX=10116 GN=Atp1b3 PE=2 SV=1	2.27922	2.46069	1.75038	1.89553	1.64606	1.89263	2.36995	1.82296	1.76934	0.0414261	0.769196	0.0642925	0.746573	0.735626	1.0303
Q03555;F1MA86;M0R423	9	9	59.4045	84007	Gephyrin OS=Rattus norvegicus OX=10116 GN=Gphn PE=1 SV=3	2.42293	2.27308	2.94804	2.83927	2.99394	2.76231	2.34801	2.89366	2.87813	0.0295312	1.23239	0.0585979	1.22577	0.905757	1.0054
D3ZPP2	5	2	40.3876	21618	ADP-ribosylation factor-like GTPase 8A OS=Rattus norvegicus OX=10116 GN=Arl8a PE=1 SV=1	2.41149	2.28023	2.97325	2.7792	3.86514	3.55112	2.34586	2.87622	3.70813	0.0434916	1.22609	0.0122586	1.58071	0.0428091	0.775653
B2GUZ9	8	7	51.8437	37061.2	Fam49b protein OS=Rattus norvegicus OX=10116 GN=Fam49b PE=1 SV=1	2.42187	2.26127	2.28619	2.07196	1.74086	1.7025	2.34157	2.17907	1.72168	0.349808	0.930605	0.014128	0.735268	0.044945	1.26567
B2RYQ2	5	5	33.8434	36902.3	Serine/threonine-protein phosphatase 2A activator OS=Rattus norvegicus OX=10116 GN=Ptpa PE=1 SV=1	2.363	2.29268	1.7172	1.7484	1.9257	2.07285	2.32784	1.7328	1.99927	0.00361831	0.74438	0.0606408	0.858855	0.0655888	0.866712
A0A0G2JXC3;P05765;D3ZRI8;D3ZSE0	2	2	14.7077	8980.13	40S ribosomal protein S21 OS=Rattus norvegicus OX=10116 GN=Rps21 PE=1 SV=1	2.44156	2.20378	1.90954	1.92178	2.20081	2.28787	2.32267	1.91566	2.24434	0.0668481	0.824766	0.60517	0.966278	0.0154973	0.85355
A0A0G2K0Z7;A0A0G2K1F9;F1LNI0;P35571	7	7	54.0717	69518.5	Glycerol-3-phosphate dehydrogenase_ mitochondrial OS=Rattus norvegicus OX=10116 GN=Gpd2 PE=1 SV=1	2.37151	2.2692	2.7078	2.53608	3.08875	2.85041	2.32036	2.62194	2.96958	0.0912861	1.12997	0.0333872	1.2798	0.138909	0.882931
F1LXA0	4	4	38.2763	17234.7	NADH dehydrogenase [ubiquinone] 1 alpha subcomplex subunit 12 OS=Rattus norvegicus OX=10116 GN=Ndufa12 PE=1 SV=2	2.37338	2.26011	2.01352	2.10407	1.85679	1.94002	2.31674	2.0588	1.8984	0.0697677	0.888659	0.026209	0.819427	0.120625	1.08449
F1LNE4;P19491;G3V914;G3V6W1;P19493;A0A0G2JU28	7	5	45.2859	99414.5	Glutamate receptor 2 OS=Rattus norvegicus OX=10116 GN=Gria2 PE=3 SV=2	2.34596	2.28409	2.2263	2.19622	2.32644	2.19576	2.31502	2.21126	2.2611	0.0928973	0.955178	0.531661	0.976708	0.537198	0.977956
Q62829	8	2	76.2621	60995.9	Serine/threonine-protein kinase PAK 3 OS=Rattus norvegicus OX=10116 GN=Pak3 PE=1 SV=1	2.42192	2.19618	2.04419	2.02999	2.37985	2.23558	2.30905	2.03709	2.30771	0.128874	0.88222	0.999792	0.999422	0.0595714	0.88273
A0A0G2K9Q6;Q64568	19	9	192.305	139771	Calcium-transporting ATPase OS=Rattus norvegicus OX=10116 GN=Atp2b3 PE=1 SV=1	2.16343	2.4323	1.8634	1.71955	2.13726	2.06064	2.29787	1.79148	2.09895	0.0740454	0.779626	0.285099	0.913435	0.0677705	0.85351
P43278	3	3	21.0867	20885	Histone H1.0 OS=Rattus norvegicus OX=10116 GN=H1-0 PE=2 SV=2	2.30855	2.28425	1.89951	1.91627	1.9919	1.98816	2.2964	1.90789	1.99003	0.00138154	0.830817	0.00143927	0.866585	0.0110788	0.958725
P15087;D4A8X4	5	5	40.5102	53708.2	Carboxypeptidase E OS=Rattus norvegicus OX=10116 GN=Cpe PE=1 SV=1	2.34789	2.23981	1.72953	1.66969	1.9599	1.94091	2.29385	1.69961	1.95041	0.00962673	0.740943	0.021906	0.850277	0.016666	0.871414
Q60587;A0A0G2K330	9	9	66.4873	51699.7	Trifunctional enzyme subunit beta_ mitochondrial OS=Rattus norvegicus OX=10116 GN=Hadhb PE=1 SV=1	2.28036	2.29988	2.0369	1.8074	2.08996	2.11655	2.29012	1.92215	2.10325	0.0955861	0.839323	0.00787846	0.918403	0.26445	0.913894
A0A0G2K428;D4A8U7;P28023	20	19	160.937	140525	Dynactin subunit 1 OS=Rattus norvegicus OX=10116 GN=Dctn1 PE=1 SV=1	2.23263	2.33864	1.88458	1.94453	1.68939	1.68225	2.28563	1.91456	1.68582	0.024351	0.83765	0.00614882	0.737571	0.015513	1.13569
Q66HA6	6	3	53.938	21767.2	ADP-ribosylation factor-like protein 8B OS=Rattus norvegicus OX=10116 GN=Arl8b PE=2 SV=1	2.34539	2.21108	1.85191	1.67771	1.95438	1.79618	2.27823	1.76481	1.87528	0.0458149	0.77464	0.0623705	0.823129	0.446735	0.941092
A0A0G2JSZ5;Q63081	7	7	46.8547	49159.4	Protein disulfide-isomerase A6 OS=Rattus norvegicus OX=10116 GN=Pdia6 PE=1 SV=1	2.31961	2.21642	1.82035	1.84001	1.93804	1.88048	2.26802	1.83018	1.90926	0.0121023	0.806951	0.0245199	0.841819	0.119343	0.95858
Q4FZY0;D4A9T5	10	10	80.9536	26759.2	EF-hand domain-containing protein D2 OS=Rattus norvegicus OX=10116 GN=Efhd2 PE=1 SV=1	2.33354	2.19816	2.31322	2.46303	2.1945	2.21143	2.26585	2.38812	2.20296	0.349313	1.05396	0.454692	0.972247	0.127546	1.08405
Q6AYQ8	2	2	12.8298	24765.6	Acylpyruvase FAHD1_ mitochondrial OS=Rattus norvegicus OX=10116 GN=Fahd1 PE=1 SV=1	2.34598	2.1549	1.4977	1.50833	1.73673	1.7009	2.25044	1.50301	1.71881	0.011926	0.667877	0.026606	0.763768	0.00685851	0.874449
P04639	5	5	49.5886	30119.2	Apolipoprotein A-I OS=Rattus norvegicus OX=10116 GN=Apoa1 PE=1 SV=2	2.30772	2.17838	1.71453	1.60617	2.13155	2.04721	2.24305	1.66035	2.08938	0.0201001	0.740219	0.18257	0.931492	0.0260725	0.794659
Q6AYS7;Q6PTT0	8	8	52.1182	46089.3	Aminoacylase-1A OS=Rattus norvegicus OX=10116 GN=Acy1a PE=1 SV=1	2.26219	2.21739	1.87482	1.86476	1.93256	1.97228	2.23979	1.86979	1.95242	0.00337026	0.834806	0.0106126	0.871699	0.0549113	0.957677
P01048	4	4	30.6244	48858.8	T-kininogen 1 OS=Rattus norvegicus OX=10116 GN=Map1 PE=1 SV=2	2.26113	2.20105	2.25391	2.16644	1.54427	1.65947	2.23109	2.21018	1.60187	0.729587	0.990627	0.012384	0.717977	0.0152019	1.37975
P19627	7	6	58.2043	41393	Guanine nucleotide-binding protein G(z) subunit alpha OS=Rattus norvegicus OX=10116 GN=Gnaz PE=2 SV=3	2.22403	2.23219	2.28402	2.06844	2.14355	1.98978	2.22811	2.17623	2.06667	0.668778	0.976717	0.177174	0.927544	0.496073	1.05301
G3V6W6	10	10	65.1639	46082.2	Proteasome 26S subunit_ ATPase 6 OS=Rattus norvegicus OX=10116 GN=Psmc6 PE=1 SV=1	2.17231	2.28134	2.0025	1.85944	2.10179	1.99458	2.22683	1.93097	2.04819	0.0837458	0.867141	0.144626	0.919778	0.32116	0.942772
Q6RJR6;A0A0H2UHX1	11	11	79.5228	102087	Reticulon-3 OS=Rattus norvegicus OX=10116 GN=Rtn3 PE=1 SV=1	2.27587	2.16224	2.79081	2.61268	2.33923	2.35948	2.21906	2.70174	2.34936	0.0424879	1.21752	0.156903	1.05872	0.0534159	1.14999
P63036	5	4	45.9178	45609.6	DnaJ homolog subfamily A member 1 OS=Rattus norvegicus OX=10116 GN=Dnaja1 PE=1 SV=1	2.48216	1.94958	2.10917	2.0933	2.41816	2.18201	2.21587	2.10123	2.30009	0.735039	0.948265	0.777529	1.03801	0.227355	0.913545
P62076	4	4	30.9265	10686.1	Mitochondrial import inner membrane translocase subunit Tim13 OS=Rattus norvegicus OX=10116 GN=Timm13 PE=3 SV=1	2.24296	2.17087	2.2348	2.18982	2.16255	2.12752	2.20691	2.21231	2.14503	0.908135	1.00244	0.261147	0.971961	0.141656	1.03136
A0A0G2K4C6;F1M5N4	5	4	43.879	64063.7	Malic enzyme OS=Rattus norvegicus OX=10116 GN=Me3 PE=3 SV=1	2.24404	2.16255	1.8941	1.86136	2.26637	2.28433	2.20329	1.87773	2.27535	0.0162771	0.852237	0.228815	1.0327	0.0024105	0.825248
A0A0G2JZR4;O35509;P62494	3	3	20.6546	24516.5	Ras-related protein Rab-11B OS=Rattus norvegicus OX=10116 GN=Rab11b PE=1 SV=1	2.12524	2.25935	1.91006	2.02762	1.81841	1.87043	2.19229	1.96884	1.84442	0.128457	0.898073	0.0368209	0.841318	0.189076	1.06746
A0A0G2JUD2;F7EPH4	7	7	47.652	35040.4	Inorganic pyrophosphatase 1 OS=Rattus norvegicus OX=10116 GN=Sar1a PE=1 SV=1	2.28524	2.09433	2.68535	2.50531	2.69503	2.69703	2.18978	2.59533	2.69603	0.0920637	1.1852	0.0397603	1.23119	0.38092	0.96265
A0A0G2K4Y7;A0A0G2K9X3;A0A0G2K9S4;Q9QYF3	25	25	203.324	213810	Unconventional myosin-Va OS=Rattus norvegicus OX=10116 GN=Myo5a PE=1 SV=1	2.20928	2.16902	2.7919	2.90371	2.8897	2.86828	2.18915	2.8478	2.87899	0.00687237	1.30087	0.00126992	1.31512	0.6354	0.989166
D3ZRM9;P41123;A0A0G2JYG9;D3ZD02;F1M2E9	4	4	27.831	24316.5	60S ribosomal protein L13 OS=Rattus norvegicus OX=10116 GN=LOC100360491 PE=3 SV=1	2.34333	2.01298	1.84798	2.01265	1.97149	2.16691	2.17815	1.93032	2.0692	0.30691	0.886216	0.634049	0.94998	0.390348	0.932879
A0A0G2JZ13;D3ZGE6;Q66HL2;A0A1B0GWS4	9	9	69.9412	52796.4	Src substrate cortactin OS=Rattus norvegicus OX=10116 GN=Cttn PE=1 SV=1	2.03329	2.31835	2.25151	2.25641	2.7182	2.90401	2.17582	2.25396	2.8111	0.628008	1.03591	0.0710771	1.29197	0.0223921	0.801807
M0R776;A0A0G2JZC3	3	3	29.8629	11413.3	Mitochondrial ribosomal protein S36 OS=Rattus norvegicus OX=10116 GN=Mrps36 PE=1 SV=1	2.21392	2.13094	1.63737	1.7165	2.0096	1.93157	2.17243	1.67694	1.97058	0.0132828	0.771918	0.0711249	0.907087	0.034297	0.850986
A0A0G2JZH8;Q7TQ85	5	5	35.6373	54454.8	Dihydrolipoamide acetyltransferase component of pyruvate dehydrogenase complex OS=Rattus norvegicus OX=10116 GN=Pdhx PE=1 SV=1	2.0931	2.24868	1.24617	1.33216	1.40564	1.44063	2.17089	1.28916	1.42313	0.00872326	0.593842	0.00856779	0.655554	0.10562	0.905864
G3V7S0;P70627	4	4	24.9401	84854.1	Folate hydrolase OS=Rattus norvegicus OX=10116 GN=Folh1 PE=1 SV=1	2.21734	2.11441	2.26669	2.23989	2.30794	2.16957	2.16588	2.25329	2.23875	0.244877	1.04036	0.48756	1.03365	0.847715	1.00649
P70600	2	2	12.0876	117096	Protein-tyrosine kinase 2-beta OS=Rattus norvegicus OX=10116 GN=Ptk2b PE=1 SV=1	2.12298	2.20296	1.98598	1.94116	1.9868	2.02423	2.16297	1.96357	2.00552	0.0473839	0.907813	0.0682548	0.927206	0.287657	0.979085
Q4KMA2	5	5	32.2837	43553.6	UV excision repair protein RAD23 homolog B OS=Rattus norvegicus OX=10116 GN=Rad23b PE=1 SV=1	2.17222	2.11421	1.84887	1.88558	1.61061	1.7054	2.14322	1.86723	1.658	0.0145244	0.871226	0.0142709	0.773606	0.0575549	1.12619
Q9Z1B2	4	4	30.5696	27085.2	Glutathione S-transferase Mu 5 OS=Rattus norvegicus OX=10116 GN=Gstm5 PE=1 SV=3	2.075	2.20847	2.17439	2.09178	1.73725	1.7512	2.14174	2.13309	1.74423	0.92695	0.995962	0.0236042	0.814399	0.0098851	1.22294
O88321	4	4	32.7923	41301.3	Antisecretory factor OS=Rattus norvegicus OX=10116 GN=Psmd4 PE=1 SV=1	2.29783	1.98399	2.00236	1.9406	2.18661	2.19981	2.14091	1.97148	2.19321	0.399137	0.920859	0.753729	1.02443	0.0212317	0.898901
A0A0G2JU07;Q7M767;D3ZFY8;Q66H93	3	3	19.7284	16513.9	Ubiquitin-conjugating enzyme E2 variant 2 OS=Rattus norvegicus OX=10116 GN=Ube2v2 PE=1 SV=1	1.95817	2.32192	2.12477	1.96049	1.88653	1.8787	2.14004	2.04263	1.88262	0.685315	0.954481	0.283588	0.87971	0.184502	1.085
P61314	2	2	13.0171	24260.2	60S ribosomal protein L15 OS=Rattus norvegicus OX=10116 GN=Rpl15 PE=1 SV=2	2.1139	2.15028	1.51578	1.64684	1.59557	1.74124	2.13209	1.58131	1.6684	0.0181482	0.741672	0.0296631	0.782521	0.467985	0.947799
Q5RKG9	7	7	52.5226	69178.2	Eukaryotic translation initiation factor 4B OS=Rattus norvegicus OX=10116 GN=Eif4b PE=1 SV=1	2.032	2.22624	1.79277	1.78436	2.04237	2.04165	2.12912	1.78857	2.04201	0.0649264	0.840048	0.465994	0.959086	0.000306934	0.875884
F1LPK7;Q63598	3	3	18.3277	71262.4	Plastin 3 (T-isoform)_ isoform CRA_a OS=Rattus norvegicus OX=10116 GN=Pls3 PE=1 SV=2	2.17423	2.07446	2.1643	2.10532	1.74404	1.85921	2.12434	2.13481	1.80162	0.869724	1.00493	0.0527183	0.848084	0.0385679	1.18494
Q99N27;B2RYP4	6	6	37.2492	59158.5	Sorting nexin-1 OS=Rattus norvegicus OX=10116 GN=Snx1 PE=1 SV=1	2.18637	2.05644	1.96136	1.95705	2.13922	2.06179	2.12141	1.95921	2.10051	0.124426	0.923541	0.812484	0.990148	0.0646637	0.93273
G3V836;P05371;A0A0G2KB42	5	5	45.921	52047.8	Clusterin OS=Rattus norvegicus OX=10116 GN=Clu PE=1 SV=1	2.08578	2.14462	1.73077	1.61017	2.13278	2.12028	2.1152	1.67047	2.12653	0.0247416	0.789744	0.739691	1.00536	0.0205591	0.785536
O35458	6	5	40.3667	58376.7	Vesicular inhibitory amino acid transporter OS=Rattus norvegicus OX=10116 GN=Slc32a1 PE=1 SV=1	2.1024	2.11657	1.63095	1.58785	1.1877	1.23312	2.10949	1.6094	1.21041	0.00244406	0.762935	0.000991365	0.573795	0.00626442	1.32963
G3V624	7	7	54.9442	53862.3	Coronin OS=Rattus norvegicus OX=10116 GN=Coro1c PE=1 SV=1	2.19515	2.02305	1.72337	1.73869	1.89861	1.87048	2.1091	1.73103	1.88454	0.042377	0.820742	0.116325	0.893529	0.0103678	0.91854
P62744	3	3	21.2025	17188.8	AP-2 complex subunit sigma OS=Rattus norvegicus OX=10116 GN=Ap2s1 PE=1 SV=1	2.1944	2.01473	2.21346	2.08232	2.25848	2.27415	2.10456	2.14789	2.26631	0.730837	1.02059	0.221031	1.07686	0.219325	0.947747
P63095;Q63803;M0R9J4	7	6	60.4638	46119.9	Guanine nucleotide-binding protein G(s) subunit alpha isoforms short OS=Rattus norvegicus OX=10116 GN=Gnas PE=1 SV=1	2.16207	2.04303	1.84601	1.74749	1.95602	2.03096	2.10255	1.79675	1.99349	0.0575614	0.854559	0.259421	0.948131	0.0880549	0.901309
A0A0G2K585;Q4KLF8;A0A0U1RRQ2	2	2	14.274	16239.4	Actin-related protein 2/3 complex subunit 5 OS=Rattus norvegicus OX=10116 GN=Arpc5 PE=1 SV=1	2.08557	2.11946	1.4785	1.22115	1.86157	1.80767	2.10252	1.34982	1.83462	0.0382418	0.642004	0.014538	0.872582	0.0784612	0.735752
A0A0G2K261;D4A8P9	6	2	40.4445	113761	Isoleucyl-tRNA synthetase 2_ mitochondrial OS=Rattus norvegicus OX=10116 GN=Iars2 PE=1 SV=1	2.056	2.12433	1.75045	1.4898	2.23915	2.11269	2.09017	1.62013	2.17592	0.084498	0.775118	0.354174	1.04103	0.0704898	0.74457
A0A0G2KA95;D3ZPC4;Q05695	9	9	63.834	150228	Neural cell adhesion molecule L1 OS=Rattus norvegicus OX=10116 GN=L1cam PE=1 SV=1	2.21483	1.95898	1.45268	1.39059	1.53816	1.39984	2.08691	1.42163	1.469	0.0296409	0.681216	0.0462147	0.703914	0.599718	0.967754
B5DF65	4	4	36.8044	22208.3	Biliverdin reductase B OS=Rattus norvegicus OX=10116 GN=Blvrb PE=1 SV=1	2.04676	2.06449	1.61233	1.68481	1.70656	1.67558	2.05562	1.64857	1.69107	0.00965216	0.801981	0.00259917	0.822656	0.393984	0.974868
M0R3N4	7	7	53.6297	41945	Vesicle amine transport 1-like OS=Rattus norvegicus OX=10116 GN=Vat1l PE=1 SV=2	1.92738	2.18022	1.88907	1.80351	1.65981	1.72627	2.0538	1.84629	1.69304	0.253804	0.898963	0.100178	0.824345	0.104431	1.09052
A0A0G2K911;O35987	7	7	58.6384	37249.4	NSFL1 cofactor p47 OS=Rattus norvegicus OX=10116 GN=Nsfl1c PE=1 SV=1	1.92875	2.16565	1.61646	1.7442	1.82291	1.86343	2.0472	1.68033	1.84317	0.106365	0.820793	0.223683	0.900335	0.141027	0.911654
F8WFH8;Q6P7B0;A0A0G2K673	8	8	66.0451	53826	Tryptophanyl-tRNA synthetase OS=Rattus norvegicus OX=10116 GN=Wars PE=1 SV=1	2.28925	1.79163	2.3274	2.2399	2.35167	2.18573	2.04044	2.28365	2.2687	0.435948	1.1192	0.471613	1.11187	0.88137	1.00659
Q64428	15	15	118.823	83349.4	Trifunctional enzyme subunit alpha_ mitochondrial OS=Rattus norvegicus OX=10116 GN=Hadha PE=1 SV=2	2.05125	2.01625	1.49881	1.56543	1.63176	1.53131	2.03375	1.53212	1.58153	0.00638715	0.753347	0.0157744	0.777644	0.499197	0.968755
Q8CFD0	3	3	18.1739	37475.6	Sideroflexin-5 OS=Rattus norvegicus OX=10116 GN=Sfxn5 PE=2 SV=1	1.8673	2.19913	1.99961	2.06933	1.90698	2.07742	2.03322	2.03447	1.9922	0.973063	1.00062	0.860326	0.979826	0.684951	1.02122
Q5EB77	2	2	13.602	23261.3	Ras-related protein Rab-18 OS=Rattus norvegicus OX=10116 GN=Rab18 PE=2 SV=1	2.12519	1.92873	1.78413	1.81309	1.84439	1.67345	2.02696	1.79861	1.75892	0.139871	0.887342	0.174865	0.867764	0.68367	1.02256
A1L1M0;P27791	7	3	67.0564	40719.8	Protein kinase_ cAMP-dependent_ catalytic_ alpha OS=Rattus norvegicus OX=10116 GN=Prkaca PE=1 SV=1	1.90242	2.1453	1.53108	1.55719	1.88266	1.89695	2.02386	1.54413	1.88981	0.049859	0.762964	0.38351	0.933761	0.00202038	0.817087
Q6MG60	9	8	63.6543	30030.1	N(G)_N(G)-dimethylarginine dimethylaminohydrolase 2 OS=Rattus norvegicus OX=10116 GN=Ddah2 PE=1 SV=1	1.97769	2.06526	1.82978	1.75906	1.70037	1.73963	2.02147	1.79442	1.72	0.0555779	0.887681	0.0226782	0.850864	0.205407	1.04327
A0A0G2K3I9;G3V9L3	6	6	55.6116	23475.4	Dual specificity protein phosphatase OS=Rattus norvegicus OX=10116 GN=Dusp3 PE=1 SV=1	2.04316	1.98962	1.87293	1.79022	1.69394	1.62146	2.01639	1.83158	1.6577	0.0661146	0.908343	0.0162527	0.822114	0.0866686	1.10489
B1WC26	2	2	12.8417	40507.5	N-acetylneuraminate synthase OS=Rattus norvegicus OX=10116 GN=Nans PE=1 SV=1	2.06559	1.96364	1.77976	1.69157	1.74454	1.64696	2.01461	1.73567	1.69575	0.0532758	0.86154	0.045791	0.841724	0.605017	1.02354
A0A0G2JTA1;D3ZHI9	4	4	42.5141	55112.7	Serine/threonine-protein phosphatase 2A 56 kDa regulatory subunit OS=Rattus norvegicus OX=10116 GN=Ppp2r5e PE=1 SV=1	2.08211	1.94367	2.07652	1.96678	1.95127	1.97937	2.01289	2.02165	1.96532	0.927229	1.00435	0.573765	0.976367	0.42483	1.02866
D4AE00	5	5	30.7211	119770	AP-3 complex subunit beta OS=Rattus norvegicus OX=10116 GN=Ap3b2 PE=1 SV=1	2.14357	1.88136	1.55103	1.4718	2.13151	2.14189	2.01247	1.51142	2.1367	0.0582932	0.751027	0.4426	1.06173	0.0052412	0.707361
Q9QUH6;D3ZCL8;F1LQW8	13	13	86.4898	145692	Ras/Rap GTPase-activating protein SynGAP OS=Rattus norvegicus OX=10116 GN=Syngap1 PE=1 SV=2	2.1076	1.91355	2.62754	2.57819	3.21155	3.13989	2.01057	2.60287	3.17572	0.032901	1.29459	0.0108079	1.57951	0.00545896	0.819614
A0A096MJG7;F1LVX3	6	5	55.0013	15323.2	Nebulette (Fragment) OS=Rattus norvegicus OX=10116 GN=Nebl PE=4 SV=1	1.94613	2.06989	1.32305	1.32344	1.45981	1.5156	2.00801	1.32325	1.48771	0.0060081	0.658985	0.0146237	0.740886	0.0256542	0.889455
M0RA26;P24051;Q71TY3	2	2	13.6513	9801.34	Ribosomal protein S27-like OS=Rattus norvegicus OX=10116 GN=LOC100362987 PE=3 SV=1	2.13719	1.87512	1.67607	1.77805	1.76177	1.85569	2.00615	1.72706	1.80873	0.177271	0.860879	0.286421	0.90159	0.360106	0.954846
F8WFT7;P23562;Q5U329	6	6	44.1757	103529	Anion exchange protein OS=Rattus norvegicus OX=10116 GN=Slc4a1 PE=1 SV=1	1.99933	2.00825	1.4691	1.2544	1.68798	1.68897	2.00379	1.36175	1.68847	0.034926	0.679587	0.000178222	0.842641	0.104386	0.806497
G3V6Q6;Q9JID2	5	2	34.25	42329.4	Guanine nucleotide binding protein_ alpha 11 OS=Rattus norvegicus OX=10116 GN=Gna11 PE=1 SV=1	1.90253	2.09675	2.07333	2.11283	2.07768	2.13683	1.99964	2.09308	2.10725	0.444439	1.04673	0.400947	1.05382	0.730205	0.993276
A2RUW1	5	5	43.0692	30543	Toll-interacting protein OS=Rattus norvegicus OX=10116 GN=Tollip PE=1 SV=1	2.08796	1.90163	2.09093	2.1306	1.97316	1.85011	1.9948	2.11076	1.91163	0.350102	1.05814	0.535837	0.95831	0.0959443	1.10417
P97685	34	2	328.141	138803	Neurofascin OS=Rattus norvegicus OX=10116 GN=Nfasc PE=1 SV=2	2.05315	1.92828	1.83371	1.81167	1.73856	1.73923	1.99071	1.82269	1.73889	0.112436	0.915595	0.0514615	0.873502	0.0163089	1.04819
Q5RJR2	4	4	24.9511	40318.6	Twinfilin-1 OS=Rattus norvegicus OX=10116 GN=Twf1 PE=1 SV=1	2.14779	1.82649	2.29918	2.75246	2.09522	2.45794	1.98714	2.52582	2.27658	0.187296	1.27108	0.354238	1.14565	0.481947	1.10948
Q5PQK2	4	4	38.0446	52901.3	FUS RNA-binding protein OS=Rattus norvegicus OX=10116 GN=Fus PE=1 SV=1	1.96595	2.00411	2.11702	2.13796	2.21651	2.10489	1.98503	2.12749	2.1607	0.0232273	1.07177	0.0928029	1.0885	0.621619	0.984631
A0A0G2JY43;G3V9W6;P30839	3	3	18.3895	65901.3	Aldehyde dehydrogenase family 3 member A2 OS=Rattus norvegicus OX=10116 GN=Aldh3a2 PE=1 SV=1	2.05662	1.88154	1.1094	1.01605	1.8369	1.92772	1.96908	1.06273	1.88231	0.0100509	0.539709	0.472869	0.955936	0.00676712	0.564587
P83732;A0A0H2UH99	2	2	12.6709	17893	60S ribosomal protein L24 OS=Rattus norvegicus OX=10116 GN=Rpl24 PE=2 SV=1	2.00718	1.92398	1.93632	1.95839	1.85747	1.89729	1.96558	1.94736	1.87738	0.716976	0.990726	0.193647	0.955125	0.0926204	1.03727
Q5BJZ3	4	4	24.6388	114611	Nicotinamide nucleotide transhydrogenase OS=Rattus norvegicus OX=10116 GN=Nnt PE=1 SV=1	1.89919	2.03082	1.77581	1.77588	1.69128	1.66373	1.96501	1.77585	1.6775	0.0968367	0.903735	0.0459454	0.853688	0.0198589	1.05862
F7EL36;P49911;A0A0G2K7X0	7	6	50.3894	28735.7	Acidic leucine-rich nuclear phosphoprotein 32 family member A OS=Rattus norvegicus OX=10116 GN=Anp32a PE=1 SV=2	1.85516	2.07181	1.68389	1.7258	1.64393	2.03764	1.96349	1.70484	1.84078	0.134634	0.868273	0.629535	0.937508	0.574699	0.92615
B1WC34	4	4	27.5217	60187.9	Protein kinase C substrate 80K-H OS=Rattus norvegicus OX=10116 GN=Prkcsh PE=1 SV=1	1.94866	1.96795	1.7268	1.6981	1.92973	1.72795	1.95831	1.71245	1.82884	0.00512703	0.874455	0.333426	0.933886	0.369592	0.936362
D3ZEI4	5	5	32.1046	46700.1	Hepatocyte cell adhesion molecule OS=Rattus norvegicus OX=10116 GN=Hepacam PE=1 SV=2	2.0556	1.85892	2.17883	2.1901	1.98767	1.8691	1.95726	2.18447	1.92839	0.156015	1.11608	0.831795	0.985249	0.054596	1.13279
Q7M0E3;D4A315	5	5	38.1822	18818.8	Destrin OS=Rattus norvegicus OX=10116 GN=Dstn PE=1 SV=3	2.11885	1.78954	2.35753	2.2206	2.20019	1.84814	1.9542	2.28906	2.02416	0.211184	1.17136	0.800421	1.0358	0.302517	1.13087
A0A0G2JW88	9	2	88.6349	235219	Microtubule-associated protein OS=Rattus norvegicus OX=10116 GN=Map4 PE=1 SV=1	2.02737	1.87957	1.94642	1.93655	2.1885	2.316	1.95347	1.94149	2.25225	0.896413	0.993865	0.0939077	1.15295	0.0357704	0.862021
Q6IRJ7	4	4	35.3867	50304.6	Annexin OS=Rattus norvegicus OX=10116 GN=Anxa7 PE=1 SV=1	2.07929	1.8269	1.6085	1.54098	1.7019	1.72809	1.95309	1.57474	1.71499	0.0914156	0.806282	0.191383	0.878092	0.0631166	0.918221
E9PTX9	7	6	52.6629	131051	Solute carrier family 12 member 2 OS=Rattus norvegicus OX=10116 GN=Slc12a2 PE=1 SV=1	1.96151	1.92983	1.60219	1.67501	1.33786	1.29819	1.94567	1.6386	1.31802	0.0178508	0.842177	0.00179953	0.677414	0.0152278	1.24322
Q5RJK5;D3ZRS6;D4A3T3	3	2	19.2462	20982.5	Chromobox 3 OS=Rattus norvegicus OX=10116 GN=Cbx3 PE=1 SV=1	1.90077	1.97177	1.7446	1.60493	1.73357	1.70857	1.93627	1.67476	1.72107	0.0837597	0.864945	0.0274471	0.88886	0.576552	0.973095
O35964	13	5	116.249	41720.2	Endophilin-A2 OS=Rattus norvegicus OX=10116 GN=Sh3gl1 PE=1 SV=1	1.99185	1.86663	2.09572	2.05436	2.15421	2.06032	1.92924	2.07504	2.10726	0.162218	1.07558	0.152867	1.09228	0.596296	0.984709
D4ACG7;D3ZLA3	10	9	66.4186	62604.4	Copine 6 OS=Rattus norvegicus OX=10116 GN=Cpne6 PE=1 SV=2	1.97233	1.88217	1.46578	1.42308	1.80303	1.76023	1.92725	1.44443	1.78163	0.00935893	0.749474	0.097332	0.924442	0.00803069	0.810732
P23965;Q68G41;A0A0G2K2R2	4	4	29.1326	32368.5	Enoyl-CoA delta isomerase 1_ mitochondrial OS=Rattus norvegicus OX=10116 GN=Eci1 PE=1 SV=1	2.05722	1.79061	2.09103	2.05152	1.71038	1.69451	1.92391	2.07128	1.70244	0.39006	1.0766	0.229669	0.884884	0.00299223	1.21665
P07943	5	5	34.6286	36253.6	Aldo-keto reductase family 1 member B1 OS=Rattus norvegicus OX=10116 GN=Akr1b1 PE=1 SV=3	1.87686	1.96744	1.36764	1.428	1.60781	1.66723	1.92215	1.39782	1.63752	0.00996297	0.727216	0.0330734	0.851921	0.0300461	0.853619
Q9QZR6;F1LN75	7	7	45.9304	64134.2	Septin-9 OS=Rattus norvegicus OX=10116 GN=Septin9 PE=1 SV=1	1.92957	1.91043	1.66175	1.52782	1.56725	1.64664	1.92	1.59479	1.60694	0.0458841	0.830617	0.0186412	0.83695	0.884524	0.992434
G3V8G6;Q9ESM2	5	5	32.2046	38702.8	Hyaluronan and proteoglycan link protein 2 OS=Rattus norvegicus OX=10116 GN=Hapln2 PE=4 SV=1	1.80418	2.0321	2.52884	2.31136	2.04638	1.89767	1.91814	2.4201	1.97203	0.087915	1.26169	0.72427	1.02809	0.0737399	1.22722
A0A0G2K2S2;P11167	5	4	33.5092	54222.7	Solute carrier family 2_ facilitated glucose transporter member 1 OS=Rattus norvegicus OX=10116 GN=Slc2a1 PE=1 SV=1	1.89237	1.94244	1.80914	1.68262	1.71749	1.69077	1.91741	1.74588	1.70413	0.132651	0.910545	0.0164866	0.888769	0.588637	1.0245
P19945;D3ZJT4	7	7	56.7865	34386.6	60S acidic ribosomal protein P0 OS=Rattus norvegicus OX=10116 GN=Rplp0 PE=1 SV=2	1.76116	2.05012	1.52926	1.49037	1.36854	1.34914	1.90564	1.50982	1.35884	0.10021	0.792288	0.0517647	0.713061	0.0193251	1.11111
P00787;Q6IN22	4	4	32.5857	38382.5	Cathepsin B OS=Rattus norvegicus OX=10116 GN=Ctsb PE=1 SV=2	1.88975	1.90532	1.9486	1.85613	1.6266	1.70057	1.89754	1.90237	1.66358	0.933746	1.00254	0.0273879	0.876705	0.0555187	1.14354
Q5RJL0;A0A0G2K774	4	4	42.2791	32399.1	Ermin OS=Rattus norvegicus OX=10116 GN=Ermn PE=1 SV=1	1.94042	1.83156	1.8674	1.67611	1.29644	1.20974	1.88599	1.77175	1.25309	0.408623	0.939429	0.0116114	0.66442	0.0340529	1.41391
P36201;D4ACX1	3	3	28.8613	23494.4	Cysteine-rich protein 2 OS=Rattus norvegicus OX=10116 GN=Crip2 PE=2 SV=1	2.11607	1.65403	1.69582	1.70866	1.6962	1.54943	1.88505	1.70224	1.62281	0.520687	0.903018	0.389837	0.860884	0.394633	1.04894
A0A140TAG9;Q63692;A0A0G2K3C1	4	4	33.879	44752.4	Hsp90 co-chaperone Cdc37 OS=Rattus norvegicus OX=10116 GN=Cdc37 PE=1 SV=1	2.03639	1.73064	2.30133	2.19632	1.73517	1.56437	1.88352	2.24883	1.64977	0.163799	1.19395	0.309681	0.875896	0.0304462	1.36312
P84083	4	2	29.971	20643.8	ADP-ribosylation factor 5 OS=Rattus norvegicus OX=10116 GN=Arf5 PE=1 SV=2	1.86213	1.86348	0.749194	0.72194	0.709184	0.680386	1.8628	0.735567	0.694785	0.00024673	0.394871	0.000260932	0.372978	0.176071	1.0587
P23358;A0A140TAC5;D4A8N3;M0R4B6;D3ZJE2	5	5	37.5208	18016.7	60S ribosomal protein L12 OS=Rattus norvegicus OX=10116 GN=Rpl12 PE=2 SV=1	1.79348	1.9269	1.65548	1.53855	1.62667	1.63672	1.86019	1.59702	1.63169	0.0967059	0.858525	0.0702684	0.877166	0.609805	0.978748
Q9WVK7	2	2	13.034	34561.9	Hydroxyacyl-coenzyme A dehydrogenase_ mitochondrial OS=Rattus norvegicus OX=10116 GN=Hadh PE=2 SV=1	1.94466	1.76542	1.80801	1.6535	1.76764	1.77744	1.85504	1.73076	1.77254	0.403592	0.933	0.456238	0.955524	0.636714	0.976428
A0A0G2K905;A0A0G2K9A2;P85970;A0A0G2K2J1;A0A0G2K1V8	3	3	29.7413	32616.9	Arp2/3 complex 34 kDa subunit OS=Rattus norvegicus OX=10116 GN=Arpc2 PE=1 SV=1	1.80355	1.90593	1.47778	1.57361	1.69295	1.70083	1.85474	1.52569	1.69689	0.0425829	0.822591	0.0868813	0.914895	0.0751535	0.89911
F1M8L1;Q9WV63	7	7	43.8579	80373.7	Kinesin-like protein OS=Rattus norvegicus OX=10116 GN=Kif2a PE=1 SV=2	2.00391	1.70277	1.69509	1.57255	2.11709	2.1171	1.85334	1.63382	2.1171	0.304022	0.881555	0.232992	1.14231	0.0190478	0.771727
Q80Z30	5	5	36.5405	84408.5	Protein phosphatase 1E OS=Rattus norvegicus OX=10116 GN=Ppm1e PE=1 SV=1	1.91682	1.78568	1.90471	1.72914	1.83252	1.82852	1.85125	1.81692	1.83052	0.779771	0.981459	0.790099	0.988803	0.878691	0.992574
P62907;F1LYQ7;D3Z9F6	6	6	63.3799	25002.4	60S ribosomal protein L10a OS=Rattus norvegicus OX=10116 GN=Rpl10a PE=1 SV=2	1.80236	1.88776	1.86407	1.76715	2.01971	2.00245	1.84506	1.81561	2.01108	0.692341	0.984042	0.0658789	1.08998	0.0618329	0.902806
Q99PD4;D3ZXP7;A0A096MJQ1	5	5	34.4569	42169.6	Actin-related protein 2/3 complex subunit 1A OS=Rattus norvegicus OX=10116 GN=Arpc1a PE=2 SV=1	2.05787	1.63126	2.06706	2.0847	1.95099	2.08708	1.84456	2.07588	2.01903	0.394432	1.1254	0.510448	1.09459	0.49268	1.02815
D3ZIE1;P62243;Q6TXJ0;M0R7Q5	3	3	28.2238	24557.3	40S ribosomal protein S8 OS=Rattus norvegicus OX=10116 GN=RGD1566369 PE=3 SV=1	1.84896	1.83536	1.72241	1.81962	2.01852	1.92316	1.84216	1.77101	1.97084	0.28684	0.961379	0.112032	1.06985	0.0995289	0.898609
A0A0G2K7P9;A0A0G2K7R3;F1M8G9	7	7	42.5696	93860.9	Neural cell adhesion molecule 2 OS=Rattus norvegicus OX=10116 GN=Ncam2 PE=1 SV=1	1.83097	1.85275	1.6607	1.64531	1.59913	1.48271	1.84186	1.653	1.54092	0.00483325	0.897465	0.0409708	0.836609	0.201539	1.07274
Q5PPN5	3	3	28.123	19150.6	Tubulin polymerization-promoting protein family member 3 OS=Rattus norvegicus OX=10116 GN=Tppp3 PE=2 SV=1	1.81227	1.86517	1.45677	1.40945	1.31392	1.26742	1.83872	1.43311	1.29067	0.00754439	0.779404	0.0041028	0.701938	0.050243	1.11036
P18421;Q6PDW4	2	2	21.9099	26707.5	Proteasome subunit beta type-1 OS=Rattus norvegicus OX=10116 GN=Psmb1 PE=1 SV=3	1.91076	1.7438	1.26333	1.12818	1.15436	1.13126	1.82728	1.19575	1.14281	0.0272535	0.654391	0.0110993	0.625417	0.523848	1.04633
F1M1Y0;P0DJJ3	5	5	37.3232	88995.2	SH3-containing GRB2-like protein 3-interacting protein 1 OS=Rattus norvegicus OX=10116 GN=Sgip1 PE=1 SV=3	1.8277	1.81996	2.02279	1.9438	2.09327	1.94273	1.82383	1.98329	2.018	0.053663	1.08743	0.116716	1.10646	0.727644	0.982803
P32232	2	2	11.5894	62196.1	Cystathionine beta-synthase OS=Rattus norvegicus OX=10116 GN=Cbs PE=1 SV=3	1.8238	1.81574	1.46362	1.41231	1.47099	1.38013	1.81977	1.43796	1.42556	0.00540134	0.790191	0.0155253	0.783374	0.830146	1.0087
A0A0G2JZG7;Q6P799	6	6	46.875	61876.5	Seryl-aminoacyl-tRNA synthetase 1_ isoform CRA_a OS=Rattus norvegicus OX=10116 GN=Sars PE=1 SV=1	1.83939	1.7954	1.5867	1.49991	1.81192	1.83131	1.81739	1.54331	1.82161	0.0322789	0.849187	0.87459	1.00232	0.0273118	0.847221
A0A0G2JSR7;P43244	11	11	91.7959	95015.5	Matrin-3 OS=Rattus norvegicus OX=10116 GN=Matr3 PE=1 SV=1	1.93195	1.69796	2.18599	2.01782	1.91887	1.70554	1.81496	2.1019	1.81221	0.189096	1.1581	0.989882	0.998485	0.169972	1.15986
A0A0G2JSJ3;A0A0G2JVB0;Q07647;A0A0G2JX37	7	6	53.95	54019.2	Solute carrier family 2 (Facilitated glucose transporter)_ member 3 OS=Rattus norvegicus OX=10116 GN=Slc2a3 PE=1 SV=1	1.74992	1.87055	2.3275	2.21315	2.22687	2.17224	1.81023	2.27032	2.19956	0.0319076	1.25416	0.0307058	1.21507	0.379598	1.03217
Q9JHL4	7	7	64.2774	48954.7	Drebrin-like protein OS=Rattus norvegicus OX=10116 GN=Dbnl PE=1 SV=1	1.77617	1.84246	1.55217	1.58957	1.60444	1.53385	1.80932	1.57087	1.56915	0.0234166	0.868212	0.0387448	0.867259	0.965897	1.0011
Q64057	6	6	38.0672	59262	Alpha-aminoadipic semialdehyde dehydrogenase OS=Rattus norvegicus OX=10116 GN=Aldh7a1 PE=1 SV=2	1.88558	1.71433	1.89261	1.88945	1.88702	1.77162	1.79995	1.89103	1.82932	0.399801	1.0506	0.797749	1.01632	0.397569	1.03374
Q4V8H5	8	8	55.7458	53125.6	Aspartyl aminopeptidase OS=Rattus norvegicus OX=10116 GN=Dnpep PE=1 SV=1	1.95757	1.62887	1.75178	1.75568	1.74766	1.80046	1.79322	1.75373	1.77406	0.855142	0.977976	0.942239	0.989313	0.523901	0.988541
Q5RJR8	3	3	28.6439	35325.6	Leucine-rich repeat-containing protein 59 OS=Rattus norvegicus OX=10116 GN=Lrrc59 PE=1 SV=1	1.77818	1.80318	1.53768	1.5775	1.72231	1.61392	1.79068	1.55759	1.66811	0.0105094	0.869831	0.163117	0.931551	0.191879	0.933745
A0A0G2K0D7;P60901	4	4	34.3284	25774.5	Proteasome endopeptidase complex OS=Rattus norvegicus OX=10116 GN=Psma6 PE=1 SV=1	1.80733	1.75006	0.834861	0.730025	0.733141	0.772322	1.7787	0.782443	0.752732	0.00488496	0.439897	0.00106149	0.423193	0.652795	1.03947
A0A0H2UHQ8;D3ZFA8;P04644;D3ZHU9;D3ZKG6;F1M5B1;M0R8M8	3	3	30.0759	15435.9	40S ribosomal protein S17 OS=Rattus norvegicus OX=10116 GN=Rps17 PE=3 SV=1	1.90899	1.64617	2.1073	1.94618	2.16747	2.09212	1.77758	2.02674	2.1298	0.252499	1.14017	0.134434	1.19815	0.367458	0.951611
P85845	17	4	161.513	55232.4	Fascin OS=Rattus norvegicus OX=10116 GN=Fscn1 PE=1 SV=2	1.88175	1.67324	1.90464	1.9037	2.02679	2.1055	1.77749	1.90417	2.06614	0.351512	1.07127	0.130365	1.16239	0.0513051	0.921606
D3ZQG6;A0A0G2K2M8;D3ZM62	7	7	52.8407	82453.7	Tripartite motif-containing protein 2 OS=Rattus norvegicus OX=10116 GN=Trim2 PE=1 SV=2	1.80887	1.74067	1.73284	1.67941	1.64858	1.57961	1.77477	1.70613	1.61409	0.253263	0.961322	0.0804951	0.909466	0.170439	1.05702
P13383;Q5U328	5	5	40.0929	77204.5	Nucleolin OS=Rattus norvegicus OX=10116 GN=Ncl PE=1 SV=3	1.77069	1.77499	1.72632	1.77607	1.46752	1.31906	1.77284	1.75119	1.39329	0.476785	0.987791	0.0422919	0.785908	0.0502844	1.25688
B0BNM9	2	2	14.0482	23874.8	Glycolipid transfer protein OS=Rattus norvegicus OX=10116 GN=GLTP PE=2 SV=1	1.86338	1.68163	1.64952	1.54532	1.34728	1.26053	1.7725	1.59742	1.3039	0.232864	0.90122	0.0388324	0.735627	0.048751	1.2251
P04094	2	2	14.3609	31388.3	Proenkephalin-A OS=Rattus norvegicus OX=10116 GN=Penk PE=1 SV=1	1.9414	1.58392	2.5605	2.36615	2.03946	1.77175	1.76266	2.46333	1.90561	0.0862402	1.39751	0.583015	1.0811	0.0834442	1.29267
A0A0G2K865;F1MAB9	4	4	34.0037	26939.9	Tumor protein D52 OS=Rattus norvegicus OX=10116 GN=Tpd52 PE=1 SV=1	1.64275	1.87951	1.58264	1.53369	1.62005	1.5796	1.76113	1.55817	1.59982	0.226845	0.884753	0.305963	0.908408	0.320137	0.973961
Q6JE36;A0A1W2Q609;A0A1W2Q686;A0A1W2Q6A2	5	5	34.7159	43411	Protein NDRG1 OS=Rattus norvegicus OX=10116 GN=Ndrg1 PE=1 SV=1	1.98298	1.53387	1.47806	1.61133	1.38067	1.33819	1.75843	1.5447	1.35943	0.460887	0.878454	0.200825	0.773096	0.112146	1.13628
B5DFK6	3	3	29.1041	136865	Adaptor-related protein complex 3 subunit delta 1 OS=Rattus norvegicus OX=10116 GN=Ap3d1 PE=1 SV=1	1.85487	1.65045	2.3969	2.38645	2.42488	2.23175	1.75266	2.39167	2.32831	0.0312537	1.36459	0.0567507	1.32844	0.574457	1.02721
M0RC65	6	2	60.6259	18823.7	Cofilin 2 OS=Rattus norvegicus OX=10116 GN=Cfl2 PE=1 SV=1	1.62306	1.87435	1.72194	1.49983	1.66632	1.53874	1.74871	1.61088	1.60253	0.498007	0.921186	0.408014	0.916408	0.964058	1.00521
A0A0G2K926;D4AA52;P14046;G3V9J1	17	5	154.299	165090	Murinoglobulin-1 OS=Rattus norvegicus OX=10116 GN=LOC297568 PE=1 SV=1	1.83286	1.66453	1.51341	1.56502	1.77749	1.74522	1.74869	1.53922	1.76135	0.133501	0.880211	0.88447	1.00724	0.0190933	0.873883
A0A0G2JSL8;A0A0G2K6X9;Q64640	4	4	26.26	40474.9	Adenosine kinase OS=Rattus norvegicus OX=10116 GN=Adk PE=1 SV=1	1.81554	1.6797	1.59776	1.65236	1.68007	1.58735	1.74762	1.62506	1.63371	0.232152	0.929867	0.298787	0.934819	0.890904	0.994703
B2RYN0;D3ZFX4	3	3	24.3816	60198.3	Phosphoacetylglucosamine mutase OS=Rattus norvegicus OX=10116 GN=Pgm3 PE=1 SV=1	1.78217	1.70457	1.58329	1.55233	1.49154	1.50225	1.74337	1.56781	1.49689	0.0497856	0.8993	0.0220352	0.858619	0.0483399	1.04738
Q68FR9	4	4	25.6502	31444.2	Elongation factor 1-delta OS=Rattus norvegicus OX=10116 GN=Eef1d PE=1 SV=2	1.72097	1.75394	2.10468	2.04354	2.21679	2.26303	1.73745	2.07411	2.23991	0.00980087	1.19376	0.00303904	1.28919	0.0503407	0.92598
P23928	7	7	64.9557	20088.9	Alpha-crystallin B chain OS=Rattus norvegicus OX=10116 GN=Cryab PE=1 SV=1	1.79327	1.67411	2.01775	1.9076	1.91542	2.02081	1.73369	1.96268	1.96811	0.106938	1.13208	0.0996981	1.13522	0.94913	0.997237
P11730;F1M3F8	14	6	153.478	59722.6	Calcium/calmodulin-dependent protein kinase type II subunit gamma OS=Rattus norvegicus OX=10116 GN=Camk2g PE=1 SV=1	1.77082	1.69521	2.43703	2.50721	2.49762	2.43858	1.73301	2.47212	2.4681	0.00515557	1.42648	0.0047137	1.42417	0.939173	1.00163
A0A0G2K8K0	6	6	45.505	75257.4	Splicing factor proline and glutamine-rich OS=Rattus norvegicus OX=10116 GN=Sfpq PE=1 SV=1	1.79869	1.66208	2.04269	2.10777	1.8827	1.88397	1.73038	2.07523	1.88334	0.0488949	1.19929	0.160834	1.08839	0.025673	1.10189
P12711;Q7TQ90	6	5	38.6013	40374.3	Alcohol dehydrogenase class-3 OS=Rattus norvegicus OX=10116 GN=Adh5 PE=1 SV=2	1.86756	1.58774	1.54957	1.42564	1.77579	1.58322	1.72765	1.4876	1.67951	0.250447	0.861057	0.811395	0.972134	0.232401	0.885739
P15791	10	2	122.609	60708	Calcium/calmodulin-dependent protein kinase type II subunit delta OS=Rattus norvegicus OX=10116 GN=Camk2d PE=1 SV=1	1.86203	1.58749	2.05285	2.00949	2.38277	2.34054	1.72476	2.03117	2.36165	0.170431	1.17765	0.0551139	1.36926	0.00837719	0.860063
P13803	7	7	48.2128	35293.6	Electron transfer flavoprotein subunit alpha_ mitochondrial OS=Rattus norvegicus OX=10116 GN=Etfa PE=1 SV=4	1.748	1.69669	1.40449	1.36268	1.20786	1.1489	1.72235	1.38358	1.17838	0.00923392	0.803313	0.00546401	0.684172	0.030676	1.17414
A0A0G2K7J0;Q924N5	7	7	47.3443	82329.3	Long-chain-fatty-acid--CoA ligase ACSBG1 OS=Rattus norvegicus OX=10116 GN=Acsbg1 PE=1 SV=1	1.77843	1.65804	1.5878	1.46536	1.58199	1.55204	1.71824	1.52658	1.56702	0.15575	0.888458	0.129753	0.911991	0.582863	0.974196
F1LMR7;P46101	7	6	42.2898	91899.7	Dipeptidyl aminopeptidase-like protein 6 OS=Rattus norvegicus OX=10116 GN=Dpp6 PE=1 SV=2	1.79867	1.63267	1.14814	1.21256	1.13084	1.19554	1.71567	1.18035	1.16319	0.0226874	0.687982	0.0212701	0.677978	0.743027	1.01476
D3ZW55	4	4	39.4018	22269.4	Inosine triphosphate pyrophosphatase OS=Rattus norvegicus OX=10116 GN=Itpa PE=3 SV=1	1.76336	1.6578	1.72976	1.68056	1.65223	1.65584	1.71058	1.70516	1.65404	0.940038	0.996833	0.395822	0.966948	0.171744	1.03091
F1M4R7;Q9ERQ6	4	4	26.877	61857.1	Chondroitin sulfate proteoglycan 5 OS=Rattus norvegicus OX=10116 GN=Cspg5 PE=4 SV=3	1.68279	1.73319	1.7828	1.72105	1.66848	1.7056	1.70799	1.75192	1.68704	0.385074	1.02572	0.572762	0.987733	0.212132	1.03846
P41499	5	5	38.2533	68660.2	Tyrosine-protein phosphatase non-receptor type 11 OS=Rattus norvegicus OX=10116 GN=Ptpn11 PE=1 SV=5	1.72437	1.68046	1.30808	1.35838	1.37409	1.33907	1.70241	1.33323	1.35658	0.00837511	0.78314	0.00638308	0.796857	0.525122	0.982787
Q07009	8	8	60.8709	80774.9	Calpain-2 catalytic subunit OS=Rattus norvegicus OX=10116 GN=Capn2 PE=1 SV=3	1.73991	1.66367	1.50454	1.43703	1.49748	1.45065	1.70179	1.47079	1.47407	0.0450247	0.864261	0.0351297	0.866187	0.941335	0.997777
A0A0G2K9Q7;Q62625;Q7TQ75	3	2	21.1748	14526.7	Uncharacterized protein OS=Rattus norvegicus OX=10116 GN=Map1lc3b2 PE=3 SV=1	1.75905	1.64426	1.62616	1.61531	1.57577	1.60169	1.70166	1.62073	1.58873	0.292492	0.952444	0.190362	0.933638	0.151453	1.02014
D4ABI6;Q91Y78	5	5	34.2501	26280.7	Ubiquitin carboxyl-terminal hydrolase OS=Rattus norvegicus OX=10116 GN=Uchl3 PE=1 SV=2	1.81991	1.56785	1.43267	1.37105	1.30383	1.32252	1.69388	1.40186	1.31317	0.142362	0.827602	0.0828473	0.775245	0.107614	1.06754
Q9QXY2	11	11	90.8958	130087	SRC kinase signaling inhibitor 1 OS=Rattus norvegicus OX=10116 GN=Srcin1 PE=1 SV=1	1.80988	1.57472	1.98172	1.95749	1.88894	1.84844	1.6923	1.9696	1.86869	0.154557	1.16386	0.284068	1.10423	0.0514578	1.054
Q80W89	2	2	14.8951	15139.2	NADH dehydrogenase [ubiquinone] 1 alpha subcomplex subunit 11 OS=Rattus norvegicus OX=10116 GN=Ndufa11 PE=2 SV=1	1.76852	1.61435	1.56367	1.44593	1.39106	1.31761	1.69143	1.5048	1.35434	0.192306	0.889662	0.0542451	0.800704	0.159542	1.1111
A1L1J8	4	3	30.0617	23902.9	RAB5B_ member RAS oncogene family OS=Rattus norvegicus OX=10116 GN=Rab5b PE=1 SV=1	1.75467	1.62785	1.40428	1.40369	1.44188	1.37856	1.69126	1.40399	1.41022	0.0404292	0.830143	0.0546634	0.833828	0.86711	0.995581
Q4FZT9	6	6	50.8511	100986	26S proteasome non-ATPase regulatory subunit 2 OS=Rattus norvegicus OX=10116 GN=Psmd2 PE=1 SV=1	1.70054	1.67059	1.70496	1.6853	1.60355	1.67664	1.68557	1.69513	1.6401	0.64627	1.00567	0.369354	0.973025	0.285062	1.03355
P11762	3	3	21.7045	15199	Galectin-1 OS=Rattus norvegicus OX=10116 GN=Lgals1 PE=1 SV=2	1.72693	1.62669	1.03953	1.04852	1.22015	1.28075	1.67681	1.04402	1.25045	0.00468381	0.622625	0.0170712	0.745732	0.0194329	0.834918
Q62703	6	6	52.1584	37433	Reticulocalbin-2 OS=Rattus norvegicus OX=10116 GN=Rcn2 PE=1 SV=2	1.65358	1.69437	1.34354	1.25445	1.34858	1.25425	1.67397	1.299	1.30142	0.0186969	0.775997	0.0208464	0.77744	0.9743	0.998143
P62138;A0A0G2JYS8	10	3	92.5033	38253.5	Serine/threonine-protein phosphatase PP1-alpha catalytic subunit OS=Rattus norvegicus OX=10116 GN=Ppp1ca PE=1 SV=1	1.57638	1.75866	1.68757	1.58678	1.76993	1.66835	1.66752	1.63718	1.71914	0.805607	0.981801	0.66435	1.03095	0.370569	0.952323
Q1RP74	3	3	28.804	27532.6	RCG53953_ isoform CRA_a OS=Rattus norvegicus OX=10116 GN=LOC103690005 PE=1 SV=1	1.68468	1.65024	1.33401	1.38472	1.27036	1.32278	1.66746	1.35936	1.29657	0.0103472	0.815232	0.00765313	0.777574	0.227357	1.04843
A0A140TAH1;Q9JJ50	4	4	26.237	101865	Hepatocyte growth factor-regulated tyrosine kinase substrate OS=Rattus norvegicus OX=10116 GN=Hgs PE=1 SV=1	1.56753	1.74571	1.49531	1.45615	1.41991	1.43591	1.65662	1.47573	1.42791	0.178356	0.89081	0.116265	0.861943	0.150695	1.03349
D3ZHX3	4	4	28.495	22840.1	DIRAS family GTPase 2 OS=Rattus norvegicus OX=10116 GN=Diras2 PE=4 SV=1	1.66083	1.64347	1.88023	1.81371	1.46591	1.47689	1.65215	1.84697	1.4714	0.0278272	1.11792	0.00311282	0.890598	0.00683805	1.25524
Q52KJ9	4	4	26.9581	31834	Thioredoxin domain containing 1 OS=Rattus norvegicus OX=10116 GN=Tmx1 PE=1 SV=1	1.65895	1.64363	1.45692	1.49721	1.40048	1.4364	1.65129	1.47707	1.41844	0.0158632	0.894492	0.00750269	0.858991	0.161734	1.04133
P68182	6	2	55.5725	40879	cAMP-dependent protein kinase catalytic subunit beta OS=Rattus norvegicus OX=10116 GN=Prkacb PE=1 SV=2	1.51533	1.78134	1.60628	1.54452	1.50194	1.48211	1.64833	1.5754	1.49202	0.658137	0.955755	0.358279	0.905172	0.121178	1.05588
A0A0G2K6H2;P57113	4	4	43.8765	24090.8	Maleylacetoacetate isomerase OS=Rattus norvegicus OX=10116 GN=Gstz1 PE=1 SV=1	1.64566	1.64985	1.93166	1.82525	2.11293	2.03114	1.64775	1.87845	2.07203	0.0452609	1.14001	0.00774244	1.25749	0.103881	0.906575
Q8R491;A0A0G2JTH6	8	5	60.1776	60848.2	EH domain-containing protein 3 OS=Rattus norvegicus OX=10116 GN=Ehd3 PE=1 SV=2	1.83361	1.45154	1.91062	1.7732	2.00432	1.94979	1.64258	1.84191	1.97706	0.429196	1.12136	0.239445	1.20363	0.213335	0.931645
D4A3C2	6	6	45.8064	46731.6	Similar to RIKEN cDNA 6430548M08 OS=Rattus norvegicus OX=10116 GN=RGD1304884 PE=1 SV=1	1.72511	1.55209	1.75855	1.66451	1.99357	1.97638	1.6386	1.71153	1.98497	0.533384	1.04451	0.0651551	1.21138	0.0323029	0.862244
Q63327	5	5	45.1083	19502.4	Myelin-associated oligodendrocyte basic protein OS=Rattus norvegicus OX=10116 GN=Mobp PE=1 SV=1	1.63151	1.63352	1.64972	1.77201	1.659	1.76299	1.63251	1.71086	1.71099	0.326123	1.04799	0.267022	1.04807	0.996855	0.999923
A0A096MJY8;A0A0G2JUB4;D3ZKB6;F1LS48;Q5XI22	3	3	24.9396	41744.9	Acetyl-CoA acetyltransferase 2-like 1 OS=Rattus norvegicus OX=10116 GN=Acat2l1 PE=3 SV=1	1.79915	1.45796	1.83663	2.04865	1.77051	1.78744	1.62856	1.94264	1.77898	0.264867	1.19286	0.467856	1.09236	0.257136	1.092
P15650	5	5	32.0847	48272.1	Long-chain specific acyl-CoA dehydrogenase_ mitochondrial OS=Rattus norvegicus OX=10116 GN=Acadl PE=1 SV=1	1.64585	1.60983	1.46895	1.43969	1.59378	1.55492	1.62784	1.45432	1.57435	0.0171975	0.893407	0.181168	0.967142	0.0382147	0.92376
F1LUT4	3	3	19.4776	112152	Phospholipid-transporting ATPase OS=Rattus norvegicus OX=10116 GN=Atp8a1 PE=1 SV=3	1.61764	1.63679	1.16181	1.1223	1.11941	1.19602	1.62722	1.14206	1.15771	0.00238487	0.701848	0.0085185	0.71147	0.754651	0.986476
A0JPJ7	8	8	66.1351	44820.5	Obg-like ATPase 1 OS=Rattus norvegicus OX=10116 GN=Ola1 PE=2 SV=1	1.82048	1.43005	1.3906	1.59314	1.57745	1.43751	1.62526	1.49187	1.50748	0.61558	0.917927	0.641262	0.92753	0.903738	0.989647
A0A0G2JSI1;Q9JLJ3	8	8	52.0659	54962.6	4-trimethylaminobutyraldehyde dehydrogenase OS=Rattus norvegicus OX=10116 GN=Aldh9a1 PE=1 SV=1	1.58805	1.64518	1.4946	1.47784	1.5453	1.75361	1.61662	1.48622	1.64946	0.0463013	0.919339	0.802251	1.02031	0.251468	0.901035
P19139	5	4	40.5699	45187.6	Casein kinase II subunit alpha OS=Rattus norvegicus OX=10116 GN=Csnk2a1 PE=1 SV=2	1.85772	1.3488	1.40258	1.39115	1.50933	1.47416	1.60326	1.39687	1.49175	0.512145	0.871266	0.734076	0.930447	0.0347964	0.936396
Q6AYN4	7	5	55.9077	42982.4	Phytanoyl-CoA hydroxylase-interacting protein-like OS=Rattus norvegicus OX=10116 GN=Phyhipl PE=1 SV=2	1.64964	1.55298	1.38986	1.41048	1.26609	1.34439	1.60131	1.40017	1.30524	0.0515121	0.87439	0.0406974	0.815105	0.147415	1.07273
A0A0G2JSV3;P60892;M0RBK1;P09330;A0A0G2JVA5;A0A0G2KB61;D4A6A8	5	5	49.4854	35319.5	Ribose-phosphate pyrophosphokinase I -like OS=Rattus norvegicus OX=10116 GN=LOC314140 PE=1 SV=1	1.61732	1.57305	1.17154	1.17915	1.47139	1.43738	1.59519	1.17534	1.45438	0.00237045	0.736807	0.0366281	0.911733	0.00344233	0.808139
A0A0G2JZS2;Q9EPH8;D4A233;D3ZSR2;G3V9N0	7	2	53.0297	60187.8	Polyadenylate-binding protein 1 OS=Rattus norvegicus OX=10116 GN=Pabpc1 PE=1 SV=1	1.58238	1.60535	1.3102	1.23613	1.36886	1.2547	1.59386	1.27316	1.31178	0.0161726	0.798792	0.0447207	0.823019	0.630121	0.970563
P60905;A0A0G2JX56	2	2	13.5776	22899.1	DnaJ homolog subfamily C member 5 OS=Rattus norvegicus OX=10116 GN=Dnajc5 PE=1 SV=1	1.69812	1.48101	1.97561	1.75717	0.954471	0.986484	1.58956	1.86639	0.970478	0.214737	1.17415	0.0230424	0.61053	0.0101523	1.92317
P62824	7	2	66.0874	26100.3	Ras-related protein Rab-3C OS=Rattus norvegicus OX=10116 GN=Rab3c PE=1 SV=1	1.55544	1.61045	1.21444	1.2353	1.14666	1.17988	1.58294	1.22487	1.16327	0.00593724	0.773794	0.00538813	0.734878	0.0891144	1.05296
A0A0G2JXA8;Q5XIW9;Q9Z2S9	7	7	47.564	41830.1	Flotillin OS=Rattus norvegicus OX=10116 GN=Flot2 PE=1 SV=1	1.64585	1.51746	1.32298	1.30278	1.52502	1.56264	1.58166	1.31288	1.54383	0.0484932	0.830066	0.633676	0.976085	0.00799	0.850403
D3ZHY9	6	6	37.1034	90452.6	RAS protein activator like 1 (GAP1 like) (Predicted) OS=Rattus norvegicus OX=10116 GN=Rasal1 PE=4 SV=2	1.54138	1.62147	1.75662	1.66988	1.93525	1.88224	1.58143	1.71325	1.90875	0.154895	1.08336	0.0221544	1.20698	0.0635844	0.897578
G3V8A5	7	7	50.0336	92525.5	Vacuolar protein sorting-associated protein 35 OS=Rattus norvegicus OX=10116 GN=Vps35 PE=1 SV=1	1.70493	1.44723	1.59431	1.5097	1.582	1.63388	1.57608	1.552	1.60794	0.892068	0.984724	0.813807	1.02021	0.377194	0.965215
B5DF55	3	3	19.4408	59991.3	RCG55706 OS=Rattus norvegicus OX=10116 GN=Stam PE=1 SV=1	1.56465	1.57682	1.52582	1.49378	1.5423	1.43188	1.57073	1.5098	1.48709	0.0720116	0.961207	0.274598	0.946748	0.724978	1.01527
Q6PCT3	4	4	26.2522	24048.9	Tumor protein D54 OS=Rattus norvegicus OX=10116 GN=Tpd52l2 PE=1 SV=1	1.54113	1.59296	1.24261	1.20796	1.31093	1.34253	1.56705	1.22529	1.32673	0.00782273	0.781909	0.0149033	0.846643	0.0497488	0.923541
G3V9P0;Q9WTV5	3	3	19.8351	24986.2	26S proteasome non-ATPase regulatory subunit 9 OS=Rattus norvegicus OX=10116 GN=Psmd9 PE=1 SV=1	1.63182	1.4908	1.34151	1.30332	1.43337	1.30033	1.56131	1.32242	1.36685	0.0761169	0.846991	0.182561	0.875451	0.591038	0.967491
A0A0G2JY31;A0A0G2JZ73;P17475	4	4	26.3518	46293	Alpha-1-antiproteinase OS=Rattus norvegicus OX=10116 GN=Serpina1 PE=1 SV=1	1.51218	1.60603	1.64471	1.58167	1.5227	1.46648	1.5591	1.61319	1.49459	0.439476	1.03469	0.358803	0.958622	0.106503	1.07935
Q5BJU7	5	5	32.506	61800.2	Wiskott-Aldrich syndrome protein family member 1 OS=Rattus norvegicus OX=10116 GN=Wasf1 PE=1 SV=1	1.55583	1.56104	1.50718	1.41521	1.64496	1.6292	1.55843	1.4612	1.63708	0.17367	0.937607	0.0106613	1.05046	0.0679136	0.892564
G3V8V3	19	3	172.892	97801.8	Alpha-1_4 glucan phosphorylase OS=Rattus norvegicus OX=10116 GN=Pygm PE=1 SV=1	1.59772	1.5126	1.38	1.38291	1.69505	1.52025	1.55516	1.38146	1.60765	0.0514489	0.888305	0.648785	1.03375	0.113763	0.8593
F1LMP7;G3V8V1;P23785	3	3	21.1418	60983.2	Progranulin OS=Rattus norvegicus OX=10116 GN=Grn PE=4 SV=1	1.71029	1.39562	1.20249	1.2012	1.41075	1.35536	1.55295	1.20185	1.38306	0.139696	0.773912	0.397314	0.890599	0.020785	0.868979
P14604	5	5	43.1714	31915.7	Enoyl-CoA hydratase_ mitochondrial OS=Rattus norvegicus OX=10116 GN=Echs1 PE=1 SV=1	1.4787	1.6218	1.70795	1.77295	1.36392	1.51978	1.55025	1.74045	1.44185	0.141901	1.12269	0.413338	0.930076	0.0775351	1.2071
Q4QQV0	21	2	233.524	50515.7	Tubulin beta chain OS=Rattus norvegicus OX=10116 GN=Tubb6 PE=1 SV=1	1.59358	1.49203	1.66612	1.60228	1.6898	1.61563	1.5428	1.6342	1.65272	0.268825	1.05924	0.224254	1.07124	0.742339	0.988795
P12368;A0A0G2K405	14	9	136.39	45822.5	cAMP-dependent protein kinase type II-alpha regulatory subunit OS=Rattus norvegicus OX=10116 GN=Prkar2a PE=1 SV=4	1.65391	1.425	1.37233	1.34532	1.48965	1.4674	1.53946	1.35883	1.47852	0.249479	0.882668	0.660119	0.960419	0.0209558	0.919045
A0A096MJ42;A0A0G2K0Y9;Q62936	4	4	25.7983	90955.5	Disks large homolog 3 OS=Rattus norvegicus OX=10116 GN=Dlg3 PE=1 SV=1	1.70885	1.35764	1.53699	1.46153	1.63156	1.65152	1.53324	1.49926	1.64154	0.892537	0.977836	0.58775	1.07063	0.0709443	0.913324
A0A0G2KA61;P67874;A0A096MJD3;A0A096MKB7	6	6	40.1786	17763	Casein kinase II subunit beta OS=Rattus norvegicus OX=10116 GN=Csnk2b PE=1 SV=1	1.4552	1.56965	1.38575	1.2879	1.45354	1.44236	1.51243	1.33683	1.44795	0.144019	0.883896	0.377552	0.95737	0.157605	0.923254
G3V8Y0	3	3	23.2971	8036.43	G protein subunit gamma 13 OS=Rattus norvegicus OX=10116 GN=Gng13 PE=4 SV=1	1.49023	1.52147	1.18961	1.22953	1.18529	1.2213	1.50585	1.20957	1.2033	0.00754997	0.803249	0.00633601	0.799082	0.837564	1.00521
Q5D023;Q62698;A0A096MIY2;A0A096MKA1	6	5	41.5657	54399.5	Dynein light intermediate chain OS=Rattus norvegicus OX=10116 GN=Dync1li2 PE=1 SV=1	1.468	1.53495	1.48508	1.54541	1.38337	1.36574	1.50148	1.51524	1.37456	0.788201	1.00917	0.0641757	0.915468	0.0442437	1.10235
P28037;A0A0G2K0D8;M0R8T2	7	7	45.3866	99786.8	Cytosolic 10-formyltetrahydrofolate dehydrogenase OS=Rattus norvegicus OX=10116 GN=Aldh1l1 PE=1 SV=3	1.55412	1.44721	1.0531	1.1112	1.29349	1.23504	1.50067	1.08215	1.26427	0.018712	0.721113	0.0576325	0.842471	0.0477081	0.855951
P63245;A0A0G2JZE6	6	6	44.3579	35533	Receptor of activated protein C kinase 1 OS=Rattus norvegicus OX=10116 GN=Rack1 PE=1 SV=3	1.62467	1.37461	1.40993	1.55463	1.43097	1.34937	1.49964	1.48228	1.39017	0.926774	0.988426	0.496238	0.927003	0.382182	1.06626
Q63413;A0A0G2KAT4;Q5U216	5	5	38.7103	49491.7	Spliceosome RNA helicase Ddx39b OS=Rattus norvegicus OX=10116 GN=Ddx39b PE=2 SV=3	1.52191	1.47592	1.59419	1.50496	1.51714	1.47045	1.49892	1.54958	1.4938	0.419027	1.0338	0.890078	0.996584	0.382827	1.03734
G3V6H9;Q9Z2G8	4	2	27.7402	45658.4	Nucleosome assembly protein 1-like 1 OS=Rattus norvegicus OX=10116 GN=Nap1l1 PE=1 SV=1	1.46781	1.52922	1.25638	1.24893	1.02516	1.02475	1.49852	1.25266	1.02496	0.0138652	0.83593	0.00332409	0.68398	0.00023998	1.22216
Q63041	7	7	43.9663	168494	Alpha-1-macroglobulin OS=Rattus norvegicus OX=10116 GN=A1m PE=1 SV=1	1.52642	1.4532	1.82285	1.68616	1.71232	1.73099	1.48981	1.75451	1.72165	0.0724816	1.17767	0.0278561	1.15562	0.687564	1.01908
A0A0G2K9L2;D4A6C9	9	9	59.9071	58289.4	Target of myb1-like 2 membrane-trafficking protein OS=Rattus norvegicus OX=10116 GN=Tom1l2 PE=1 SV=1	1.60667	1.3723	1.298	1.25079	1.26073	1.33918	1.48948	1.2744	1.29996	0.204158	0.855596	0.258015	0.872757	0.634783	0.980337
Q5U2X8	5	5	45.1593	50785.8	Acyl-CoA thioesterase 9 OS=Rattus norvegicus OX=10116 GN=Acot9 PE=1 SV=1	1.47034	1.4898	1.69881	1.76059	1.7516	1.70771	1.48007	1.7297	1.72965	0.0150707	1.16866	0.00850737	1.16863	0.998969	1.00003
G3V8D5;P85971	6	6	43.5063	31163.7	6-phosphogluconolactonase OS=Rattus norvegicus OX=10116 GN=Pgls PE=1 SV=1	1.66987	1.28892	1.67248	1.56304	1.56428	1.38113	1.47939	1.61776	1.47271	0.547411	1.09353	0.999238	0.995479	0.309622	1.0985
Q5I0P2;A0A0G2JZ02	3	3	22.4158	18713.2	Glycine cleavage system H protein_ mitochondrial OS=Rattus norvegicus OX=10116 GN=Gcsh PE=2 SV=1	1.46771	1.49065	1.79735	1.61373	1.46628	1.16689	1.47918	1.70554	1.31658	0.125553	1.15303	0.394121	0.890077	0.166365	1.29543
Q3KRE3	3	3	27.1901	7400.47	Guanine nucleotide-binding protein subunit gamma OS=Rattus norvegicus OX=10116 GN=Gng10 PE=1 SV=1	1.43975	1.51532	1.24813	1.20261	1.32823	1.27464	1.47754	1.22537	1.30143	0.0279203	0.829333	0.0614628	0.880813	0.162434	0.941554
P62083	7	7	46.5506	22126.9	40S ribosomal protein S7 OS=Rattus norvegicus OX=10116 GN=Rps7 PE=1 SV=1	1.35041	1.58527	1.52763	1.55462	1.51551	1.51514	1.46784	1.54112	1.51532	0.589745	1.04993	0.710988	1.03235	0.194816	1.01703
Q5U316	5	3	39.9879	23310.4	Ras-related protein Rab-35 OS=Rattus norvegicus OX=10116 GN=Rab35 PE=1 SV=1	1.37894	1.55316	0.98981	1.08306	0.936994	1.03931	1.46605	1.03643	0.988152	0.044865	0.706958	0.0385389	0.674025	0.557197	1.04886
D4A5X7	3	3	21.7433	41444.8	Ganglioside-induced differentiation-associated-protein 1 OS=Rattus norvegicus OX=10116 GN=Gdap1 PE=3 SV=1	1.44126	1.48287	1.24022	1.19528	1.19814	1.43162	1.46206	1.21775	1.31488	0.0155862	0.832897	0.344614	0.89933	0.503917	0.926131
A0A0G2K6Y9;M0R930;O70257	2	2	14.1936	29176	Syntaxin-7 OS=Rattus norvegicus OX=10116 GN=Stx7 PE=3 SV=1	1.39021	1.52323	1.16337	1.15658	1.26846	1.36528	1.45672	1.15997	1.31687	0.0412777	0.796292	0.229336	0.904	0.0788746	0.880854
P47971;A0A0H2UHC1	2	2	19.7368	47729.7	Neuronal pentraxin-1 OS=Rattus norvegicus OX=10116 GN=Nptx1 PE=1 SV=1	1.60558	1.30201	2.08695	1.96752	1.80972	1.71256	1.4538	2.02724	1.76114	0.0846488	1.39444	0.205629	1.21141	0.0734908	1.1511
P04182	8	8	49.6295	48731.9	Ornithine aminotransferase_ mitochondrial OS=Rattus norvegicus OX=10116 GN=Oat PE=1 SV=1	1.59002	1.30482	1.58382	1.57371	1.60572	1.68981	1.44742	1.57876	1.64776	0.452447	1.09074	0.316446	1.13841	0.241775	0.958127
Q9WUS0	5	5	30.8972	25317	Adenylate kinase 4_ mitochondrial OS=Rattus norvegicus OX=10116 GN=Ak4 PE=2 SV=1	1.45202	1.44097	1.32959	1.29695	1.6982	1.72601	1.44649	1.31327	1.7121	0.0171418	0.907897	0.00290788	1.18362	0.00301076	0.767049
A0A0G2JSK1;P05545;A0A0G2JXK5;P05544;P09005	6	4	47.0456	46705.6	RCG20603 OS=Rattus norvegicus OX=10116 GN=Serpina3c PE=3 SV=1	1.44344	1.44076	0.975984	0.989516	0.93075	1.00907	1.4421	0.98275	0.969908	0.000277744	0.68147	0.00852858	0.672565	0.771771	1.01324
G3V7U4;P70615	6	6	37.516	66914.7	Lamin-B1 OS=Rattus norvegicus OX=10116 GN=Lmnb1 PE=1 SV=1	1.43195	1.45152	1.1555	1.07077	1.11079	1.22128	1.44174	1.11314	1.16603	0.0195918	0.772083	0.0436622	0.808769	0.527635	0.954639
P41562	8	8	62.848	47076.7	Isocitrate dehydrogenase [NADP] cytoplasmic OS=Rattus norvegicus OX=10116 GN=Idh1 PE=1 SV=1	1.44092	1.44178	1.4345	1.35787	1.48691	1.36643	1.44135	1.39618	1.42667	0.360873	0.968666	0.821298	0.989819	0.714493	0.978629
O70593	5	5	35.431	34328.3	Small glutamine-rich tetratricopeptide repeat-containing protein alpha OS=Rattus norvegicus OX=10116 GN=Sgta PE=1 SV=1	1.41404	1.46254	1.02119	1.02285	1.09018	1.2521	1.43829	1.02202	1.17114	0.00276255	0.710581	0.0949674	0.814258	0.199183	0.872673
D3ZCA0	4	4	26.4017	30275.8	Pyridoxal phosphate homeostasis protein OS=Rattus norvegicus OX=10116 GN=Plpbp PE=1 SV=1	1.43448	1.42539	1.16955	1.17079	1.19892	1.1178	1.42993	1.17017	1.15836	0.000276051	0.818337	0.0246526	0.810078	0.792285	1.0102
B2RYX0;M0R9L0	2	2	13.7876	23383.9	Naca protein OS=Rattus norvegicus OX=10116 GN=Naca PE=1 SV=1	1.38701	1.47191	1.01511	1.0413	0.893588	1.06199	1.42946	1.0282	0.97779	0.010342	0.719294	0.0465513	0.684026	0.606847	1.05156
F1LPP6;P24587	6	6	52.8511	76085.8	A-kinase anchor protein 5 OS=Rattus norvegicus OX=10116 GN=Akap5 PE=1 SV=1	1.42889	1.42995	1.52862	1.63065	1.34342	1.35693	1.42942	1.57963	1.35017	0.0935168	1.10509	0.00749671	0.94456	0.0427138	1.16995
A2VD09;Q9QZM5	4	3	24.935	52445.7	Abi1 protein OS=Rattus norvegicus OX=10116 GN=Abi1 PE=1 SV=1	1.66091	1.19677	1.22368	1.17283	1.47358	1.37162	1.42884	1.19826	1.4226	0.427952	0.83862	0.982779	0.995631	0.0558294	0.8423
B0BNE5	3	3	30.5032	31991	S-formylglutathione hydrolase OS=Rattus norvegicus OX=10116 GN=Esd PE=2 SV=1	1.51383	1.34114	1.70042	1.67421	1.60806	1.45806	1.42748	1.68732	1.53306	0.105501	1.18202	0.453129	1.07396	0.186695	1.10062
O35180;Q9JKT0	3	3	20.2236	39337.6	Endophilin-A3 OS=Rattus norvegicus OX=10116 GN=Sh3gl3 PE=1 SV=2	1.45143	1.38691	0.835759	0.759696	0.968342	0.955185	1.41917	0.797727	0.961763	0.00695168	0.56211	0.00420335	0.677696	0.0546473	0.829443
F1LQV9;M0R7K1;Q9Z250;D3ZGA5;Q9Z252	4	2	39.6515	24551.1	Protein lin-7 homolog OS=Rattus norvegicus OX=10116 GN=Lin7a PE=1 SV=1	1.38025	1.44594	1.25905	1.41173	1.26591	1.27862	1.41309	1.33539	1.27227	0.447781	0.945012	0.0493046	0.90034	0.499231	1.04962
Q68FS2	5	5	32.1457	46575.1	COP9 signalosome complex subunit 4 OS=Rattus norvegicus OX=10116 GN=Cops4 PE=1 SV=1	1.41409	1.39453	1.24898	1.38527	1.26228	1.37443	1.40431	1.31713	1.31835	0.335654	0.937917	0.273786	0.938791	0.987265	0.999068
F1LML2;P0CG51;P62982;P62986;Q63429;F1LU69	4	4	30.954	91187	Polyubiquitin-C OS=Rattus norvegicus OX=10116 GN=Ubc PE=4 SV=1	1.40545	1.39869	2.37977	2.40946	1.83016	1.81043	1.40207	2.39462	1.82029	0.000166758	1.70791	0.000540293	1.29829	0.000904143	1.31551
P53042	4	4	27.9763	57544.1	Serine/threonine-protein phosphatase 5 OS=Rattus norvegicus OX=10116 GN=Ppp5c PE=1 SV=1	1.43582	1.36131	1.24905	1.24434	1.20194	1.13452	1.39856	1.2467	1.16823	0.0520674	0.891412	0.0442334	0.835308	0.149575	1.06717
B4F774	6	6	46.0858	42039.3	Ganglioside-induced differentiation-associated protein 1-like 1 OS=Rattus norvegicus OX=10116 GN=Gdap1l1 PE=2 SV=1	1.42594	1.36766	0.847398	0.907764	1.08769	1.10761	1.3968	0.877581	1.09765	0.00671111	0.628279	0.00935931	0.78583	0.0220139	0.799511
G3V6M3;P29101	8	2	71.3145	47751	Synaptotagmin II OS=Rattus norvegicus OX=10116 GN=Syt2 PE=1 SV=1	1.42113	1.37102	1.63451	1.75556	2.04825	1.88117	1.39608	1.69503	1.96471	0.0413059	1.21414	0.0188704	1.40731	0.118007	0.862739
G3V803;Q9Z1Y3	4	4	30.7936	100125	Cadherin-2 OS=Rattus norvegicus OX=10116 GN=Cdh2 PE=1 SV=1	1.52326	1.26805	1.16124	1.16256	1.15692	1.166	1.39565	1.1619	1.16146	0.196789	0.832512	0.196428	0.832197	0.931535	1.00038
B4F795	2	2	12.6728	81379.6	Choline transporter-like protein 2 OS=Rattus norvegicus OX=10116 GN=Slc44a2 PE=2 SV=1	1.26854	1.51661	0.847315	0.869966	1.16797	1.13705	1.39257	0.85864	1.15251	0.0399597	0.616585	0.183267	0.827612	0.00407872	0.745018
Q07205	6	6	38.8007	49410.7	Eukaryotic translation initiation factor 5 OS=Rattus norvegicus OX=10116 GN=Eif5 PE=1 SV=1	1.48465	1.29289	1.36522	1.20141	1.38893	1.33453	1.38877	1.28331	1.36173	0.491548	0.924064	0.824153	0.980529	0.458247	0.942414
Q6P7Q4	3	3	20.0187	20990.7	Lactoylglutathione lyase OS=Rattus norvegicus OX=10116 GN=Glo1 PE=1 SV=3	1.48768	1.27132	1.259	1.16287	0.997212	1.02033	1.3795	1.21093	1.00877	0.285744	0.877805	0.0659885	0.731258	0.0508438	1.2004
F1M542;M0R5P8	8	8	57.5349	84445.4	ADAM metallopeptidase domain 22 OS=Rattus norvegicus OX=10116 GN=Adam22 PE=1 SV=3	1.4504	1.3041	1.60741	1.63081	1.58551	1.46567	1.37725	1.61911	1.52559	0.089643	1.17561	0.258828	1.10771	0.269091	1.0613
Q9R0I8;F1LX22;A0A0G2JY96	5	2	37.6097	46437.8	Phosphatidylinositol 5-phosphate 4-kinase type-2 alpha OS=Rattus norvegicus OX=10116 GN=Pip4k2a PE=1 SV=1	1.37919	1.37474	1.36012	1.37939	1.24384	1.20267	1.37697	1.36975	1.22325	0.541033	0.994761	0.0189327	0.888369	0.0242786	1.11976
P62634	3	3	27.0962	20717.3	Cellular nucleic acid-binding protein OS=Rattus norvegicus OX=10116 GN=Cnbp PE=2 SV=1	1.30618	1.44751	1.11331	1.16293	1.10101	1.16321	1.37685	1.13812	1.13211	0.0801146	0.826613	0.0816451	0.822249	0.892305	1.00531
Q99MC0	2	2	22.4242	16811	Protein phosphatase 1 regulatory subunit 14A OS=Rattus norvegicus OX=10116 GN=Ppp1r14a PE=1 SV=1	1.32551	1.4181	1.30194	1.20815	1.20904	0.907018	1.37181	1.25504	1.05803	0.218653	0.914883	0.198814	0.771266	0.344273	1.18621
A0A0G2JXG3;Q6AY41	3	3	18.4458	41438.2	Cell cycle control protein OS=Rattus norvegicus OX=10116 GN=Tmem30a PE=1 SV=1	1.43708	1.30602	0.692369	0.619154	0.955156	0.992447	1.37155	0.655762	0.973801	0.00939042	0.478118	0.0241662	0.710001	0.0178161	0.673404
P09034	2	2	13.6687	46781.5	Argininosuccinate synthase OS=Rattus norvegicus OX=10116 GN=Ass1 PE=1 SV=1	1.23718	1.49567	1.17269	1.26228	1.07197	0.915737	1.36643	1.21748	0.993855	0.388265	0.891	0.126057	0.727339	0.136432	1.22501
D3ZAP9	10	7	69.9272	38750.8	Glycerol-3-phosphate dehydrogenase [NAD(+)] OS=Rattus norvegicus OX=10116 GN=Gpd1l PE=1 SV=1	1.41913	1.30707	1.25813	1.40508	1.14898	1.2452	1.3631	1.33161	1.19709	0.762252	0.976894	0.152694	0.878211	0.262923	1.11237
G3V8U9;P34067	2	2	13.4037	25874.6	Proteasome subunit beta OS=Rattus norvegicus OX=10116 GN=Psmb4 PE=1 SV=2	1.17214	1.55159	0.634306	0.716717	0.525702	0.616036	1.36187	0.675511	0.570869	0.0554384	0.496018	0.0414053	0.419181	0.229623	1.1833
Q5XI77	8	8	49.1845	54502.8	Annexin OS=Rattus norvegicus OX=10116 GN=Anxa11 PE=1 SV=1	1.51041	1.21207	1.2647	1.2164	1.35478	1.27699	1.36124	1.24055	1.31589	0.514205	0.911339	0.816013	0.966681	0.240012	0.94275
A0A0G2JV31;O54975	5	5	34.904	75409.6	X-prolyl aminopeptidase (Aminopeptidase P) 1_ soluble_ isoform CRA_a OS=Rattus norvegicus OX=10116 GN=Xpnpep1 PE=1 SV=1	1.32157	1.38827	1.42692	1.3589	1.29326	1.26899	1.35492	1.39291	1.28113	0.50876	1.02804	0.170439	0.94554	0.0875787	1.08725
P18088;B3VQJ0;Q63211	4	3	33.7815	67381.9	Glutamate decarboxylase 1 OS=Rattus norvegicus OX=10116 GN=Gad1 PE=2 SV=1	1.30103	1.40666	1.01274	0.971858	0.883737	0.846414	1.35384	0.992297	0.865076	0.021037	0.732947	0.0108397	0.638977	0.0440463	1.14706
B1WC61	4	4	24.575	69299.6	Complex I assembly factor ACAD9_ mitochondrial OS=Rattus norvegicus OX=10116 GN=Acad9 PE=1 SV=1	1.32961	1.36963	1.49608	1.38868	1.44112	1.30606	1.34962	1.44238	1.37359	0.243635	1.06873	0.774122	1.01776	0.508068	1.05008
F8WG91;P37996	6	6	41.0986	21037.1	ADP-ribosylation factor-like protein 3 OS=Rattus norvegicus OX=10116 GN=Arl3 PE=1 SV=2	1.42911	1.25895	1.42606	1.37352	1.40815	1.38828	1.34403	1.39979	1.39822	0.589392	1.04149	0.585361	1.04031	0.963836	1.00113
D4AAE9	2	2	14.8619	15464.2	CDGSH iron sulfur domain 2 OS=Rattus norvegicus OX=10116 GN=Cisd2 PE=1 SV=1	1.36519	1.31929	1.2139	1.19125	1.21279	1.16715	1.34224	1.20258	1.18997	0.030819	0.895948	0.0424102	0.886558	0.668087	1.01059
B2GUZ5	4	2	28.292	33080.9	F-actin-capping protein subunit alpha-1 OS=Rattus norvegicus OX=10116 GN=Capza1 PE=1 SV=1	1.36853	1.31494	1.29362	1.21234	1.14005	1.13364	1.34174	1.25298	1.13684	0.21165	0.933847	0.0154031	0.847291	0.0999793	1.10216
A0A0G2K890;P31977	6	2	40.8078	69401.8	Ezrin OS=Rattus norvegicus OX=10116 GN=Ezr PE=1 SV=1	1.27043	1.40169	1.46157	1.4052	1.3116	1.2945	1.33606	1.43339	1.30305	0.308827	1.07285	0.674362	0.975297	0.0453703	1.10002
D4A1G1;P35745	4	4	38.6257	13701.8	Acylphosphatase OS=Rattus norvegicus OX=10116 GN=Acyp2 PE=1 SV=2	1.35013	1.32125	1.02159	1.02584	1.04093	1.11509	1.33569	1.02371	1.07801	0.00188498	0.766431	0.0252057	0.807081	0.278793	0.949633
A0A5D0;P04218	3	3	19.5768	31515.2	Cd200 molecule OS=Rattus norvegicus OX=10116 GN=Cd200 PE=2 SV=1	1.28366	1.37727	1.17352	1.1881	1.07004	1.0745	1.33047	1.18081	1.07227	0.0826224	0.887516	0.0279221	0.805936	0.00468584	1.10122
P00388	3	3	24.9083	77362.2	NADPH--cytochrome P450 reductase OS=Rattus norvegicus OX=10116 GN=Por PE=1 SV=3	1.3501	1.29276	1.31444	1.13785	1.59826	1.49969	1.32143	1.22614	1.54898	0.412973	0.927892	0.0550964	1.1722	0.0918121	0.791582
A0A0H2UI35;Q9Z214;A0A0G2JYD5	6	6	58.4657	41500	Homer protein homolog 1 OS=Rattus norvegicus OX=10116 GN=Homer1 PE=1 SV=1	1.28994	1.35088	1.63821	1.65355	1.72377	1.74005	1.32041	1.64588	1.73191	0.0104875	1.2465	0.00686757	1.31165	0.016461	0.950328
D3ZPU3;Q6P7R8	2	2	14.0278	32300.6	Very-long-chain 3-oxoacyl-CoA reductase OS=Rattus norvegicus OX=10116 GN=Hsd17b12 PE=1 SV=2	1.31277	1.32546	1.162	1.07163	1.12941	1.11775	1.31911	1.11681	1.12358	0.0514212	0.846639	0.001929	0.851767	0.888161	0.99398
D4A6W6;P62919	3	3	27.4154	28384.9	Ribosomal_L2_C domain-containing protein OS=Rattus norvegicus OX=10116 PE=3 SV=1	1.26971	1.35874	1.03244	1.02043	1.28429	1.41227	1.31422	1.02643	1.34828	0.0206569	0.78102	0.708006	1.02591	0.0326537	0.761291
Q9ERH3	11	11	74.1276	165700	WD repeat-containing protein 7 OS=Rattus norvegicus OX=10116 GN=Wdr7 PE=1 SV=1	1.34764	1.27922	1.35908	1.27328	1.44347	1.27617	1.31343	1.31618	1.35982	0.966637	1.00209	0.6655	1.03532	0.69435	0.967907
P19643	5	4	34.3471	59086.1	Amine oxidase [flavin-containing] B OS=Rattus norvegicus OX=10116 GN=Maob PE=1 SV=3	1.31786	1.30488	1.32087	1.35068	1.20331	1.1418	1.31137	1.33577	1.17255	0.271321	1.01861	0.0503217	0.894146	0.0430827	1.1392
P00173	4	4	28.8571	15355.2	Cytochrome b5 OS=Rattus norvegicus OX=10116 GN=Cyb5a PE=1 SV=2	1.33976	1.27975	0.922006	0.934552	0.81137	0.80744	1.30975	0.928279	0.809405	0.00540062	0.708742	0.00280564	0.617982	0.00290151	1.14687
Q6AXV4	3	3	25.8965	52416.5	Sorting and assembly machinery component 50 homolog OS=Rattus norvegicus OX=10116 GN=Samm50 PE=1 SV=1	1.46485	1.15372	1.62195	1.56934	1.52954	1.48723	1.30929	1.59565	1.50838	0.224487	1.21871	0.338662	1.15207	0.122043	1.05785
P62859;A0A0A0MY14;F1M168	2	2	14.1935	7898.07	40S ribosomal protein S28 OS=Rattus norvegicus OX=10116 GN=Rps28 PE=1 SV=1	1.30937	1.29969	1.17392	1.35622	1.2253	1.33531	1.30453	1.26507	1.28031	0.696736	0.969752	0.697234	0.981432	0.891066	0.988099
A0A0G2K542;Q4V8I9	6	6	43.1741	57057.3	UTP--glucose-1-phosphate uridylyltransferase OS=Rattus norvegicus OX=10116 GN=Ugp2 PE=1 SV=1	1.37362	1.23302	1.20333	1.16134	1.25245	1.26148	1.30332	1.18233	1.25696	0.235946	0.907172	0.583239	0.964433	0.0758037	0.940627
Q6AY56	19	2	274.2	50721.9	Tubulin alpha-8 chain OS=Rattus norvegicus OX=10116 GN=Tuba8 PE=2 SV=1	1.27467	1.31113	1.50512	1.3377	1.59871	1.50739	1.2929	1.42141	1.55305	0.267096	1.09939	0.0313656	1.20121	0.304352	0.915238
A0A0G2K9E0;E2RUH2;P29315	7	7	46.3975	55901.3	Ribonuclease inhibitor OS=Rattus norvegicus OX=10116 GN=Rnh1 PE=1 SV=1	1.33091	1.23473	1.6234	1.52852	1.41134	1.23554	1.28282	1.57596	1.32344	0.0497081	1.22851	0.731246	1.03166	0.133458	1.1908
Q4V7D2	3	3	19.1007	32433.3	Protein rogdi homolog OS=Rattus norvegicus OX=10116 GN=Rogdi PE=1 SV=1	1.39665	1.16278	1.26288	1.27287	1.21666	1.21755	1.27972	1.26787	1.2171	0.948347	0.990744	0.657836	0.95107	0.00938027	1.04171
Q6QIX3	4	4	24.7472	42354.7	Zinc transporter 3 OS=Rattus norvegicus OX=10116 GN=Slc30a3 PE=1 SV=1	1.38132	1.17739	1.22334	1.33685	1.37741	1.33719	1.27935	1.2801	1.3573	0.984953	1.00058	0.526606	1.06093	0.33043	0.943121
D4ADD7	2	2	22.9242	16545.8	Glutaredoxin 5 OS=Rattus norvegicus OX=10116 GN=Glrx5 PE=1 SV=1	1.32166	1.23639	1.18048	1.21637	1.03659	0.975806	1.27902	1.19843	1.0062	0.220779	0.936985	0.033771	0.786693	0.0335799	1.19104
M0RCY2;P62278	4	4	41.6661	17773	Ribosomal_S13_N domain-containing protein OS=Rattus norvegicus OX=10116 PE=3 SV=1	1.3275	1.23019	1.22548	1.14089	1.19379	1.1349	1.27884	1.18319	1.16434	0.275605	0.925199	0.179186	0.910465	0.752108	1.01618
B0BN63	4	4	30.0426	38389.4	Activator of Hsp90 ATPase activity 1 OS=Rattus norvegicus OX=10116 GN=Ahsa1 PE=1 SV=1	1.3	1.25736	1.85956	1.66918	1.55421	1.39202	1.27868	1.76437	1.47311	0.0318308	1.37984	0.138881	1.15206	0.144091	1.19771
Q01066	4	4	24.8627	61772.9	Calcium/calmodulin-dependent 3'_5'-cyclic nucleotide phosphodiesterase 1B OS=Rattus norvegicus OX=10116 GN=Pde1b PE=1 SV=1	1.28509	1.27129	1.05127	1.05858	0.91453	0.912195	1.27819	1.05492	0.913362	0.00115186	0.825326	0.000309892	0.714576	0.000693508	1.15499
A0A0G2JTR4;A0A0G2JZZ7;A0A4X0W8E9	5	5	37.9946	98263.4	Active breakpoint cluster region-related protein OS=Rattus norvegicus OX=10116 GN=Abr PE=1 SV=2	1.34712	1.20636	1.43393	1.28519	1.49344	1.44188	1.27674	1.35956	1.46766	0.503661	1.06487	0.13199	1.14954	0.306699	0.926341
G3V6V1;O09175	4	4	24.653	73487.4	Aminopeptidase B OS=Rattus norvegicus OX=10116 GN=Rnpep PE=1 SV=1	1.28839	1.26296	1.18962	1.16615	1.15432	1.17521	1.27568	1.17789	1.16476	0.0298367	0.923343	0.0211206	0.913055	0.491456	1.01127
F1LP57	3	3	21.4826	42911.1	Mitogen-activated protein kinase kinase 4 OS=Rattus norvegicus OX=10116 GN=Map2k4 PE=1 SV=3	1.24418	1.30328	1.42897	1.3516	1.30629	1.4414	1.27373	1.39028	1.37384	0.137749	1.09151	0.304775	1.0786	0.846164	1.01197
Q68FQ9	7	7	51.2654	51710.1	LanC lantibiotic synthetase component C-like 2 (Bacterial) OS=Rattus norvegicus OX=10116 GN=Lancl2 PE=1 SV=1	1.28741	1.242	1.25308	1.11367	1.27053	1.27932	1.26471	1.18337	1.27492	0.383918	0.935688	0.699328	1.00808	0.323599	0.928192
G3V7G0;Q9QXU8	6	5	45.4312	56955.5	Dynein light intermediate chain OS=Rattus norvegicus OX=10116 GN=Dync1li1 PE=1 SV=1	1.27031	1.22206	1.06093	1.0651	1.0822	1.15413	1.24619	1.06302	1.11817	0.0156312	0.853014	0.0998171	0.897269	0.262795	0.950678
G3V912	2	2	13.6239	37825.8	Thioredoxin domain containing 13 OS=Rattus norvegicus OX=10116 GN=Tmx4 PE=1 SV=1	1.25805	1.23135	1.54468	1.4708	1.23594	1.28304	1.2447	1.50774	1.25949	0.0197644	1.21133	0.641086	1.01188	0.0285745	1.19711
P27274	4	4	30.8048	14474.6	CD59 glycoprotein OS=Rattus norvegicus OX=10116 GN=Cd59 PE=1 SV=2	1.09234	1.39047	1.00661	1.02518	0.958191	0.903604	1.2414	1.0159	0.930898	0.259475	0.818346	0.162756	0.749875	0.100907	1.09131
Q63617;Q6P136	7	7	54.7615	111517	Hypoxia up-regulated protein 1 OS=Rattus norvegicus OX=10116 GN=Hyou1 PE=1 SV=1	1.20906	1.2664	1.10709	1.0875	1.10435	1.15231	1.23773	1.0973	1.12833	0.041476	0.88654	0.0989974	0.911614	0.352992	0.972495
M0RAM5;P04041	4	4	28.7157	22326.4	Glutathione peroxidase OS=Rattus norvegicus OX=10116 GN=Gpx1 PE=1 SV=1	1.21043	1.26178	1.08704	1.07429	0.947764	0.936378	1.23611	1.08066	0.942071	0.0260759	0.874248	0.00694896	0.762127	0.00376012	1.14712
P68101	3	3	20.0381	36393.4	Eukaryotic translation initiation factor 2 subunit 1 OS=Rattus norvegicus OX=10116 GN=Eif2s1 PE=1 SV=2	1.30398	1.15999	1.00622	1.05795	1.13411	1.0294	1.23198	1.03209	1.08176	0.114298	0.837745	0.231436	0.87806	0.485707	0.954086
G3V7W1	2	2	13.4125	21961.6	Programmed cell death protein 6 OS=Rattus norvegicus OX=10116 GN=Pdcd6 PE=2 SV=1	1.24741	1.1905	1.28859	1.21947	1.391	1.23524	1.21895	1.25403	1.31312	0.515767	1.02877	0.372366	1.07725	0.563358	0.954998
E9PT65;A0A0G2K095	6	4	52.4791	68713.8	Radixin OS=Rattus norvegicus OX=10116 GN=Rdx PE=1 SV=2	1.24646	1.18866	1.37918	1.36878	1.0524	1.07505	1.21756	1.37398	1.06373	0.0357362	1.12846	0.0365234	0.873652	0.00178571	1.29166
P38718	2	2	21.2263	14315	Mitochondrial pyruvate carrier 2 OS=Rattus norvegicus OX=10116 GN=Mpc2 PE=2 SV=1	1.19819	1.23612	1.20695	1.14697	1.53171	1.38976	1.21715	1.17696	1.46074	0.37519	0.966976	0.0739807	1.20013	0.0616022	0.805729
P20059	7	7	56.9711	52092.4	Hemopexin OS=Rattus norvegicus OX=10116 GN=Hpx PE=1 SV=3	1.10574	1.29022	1.59177	1.47419	1.25977	1.18749	1.19798	1.53298	1.22363	0.0977401	1.27964	0.80875	1.02141	0.0440293	1.25282
A0A0G2K719;A0A0G2K9N3;D3ZN21;D4ADE8	6	6	40.6494	73544.8	DEAD-box helicase 3_ X-linked OS=Rattus norvegicus OX=10116 GN=Ddx3x PE=1 SV=1	1.15782	1.2258	1.08593	1.0309	1.12521	1.16909	1.19181	1.05841	1.14715	0.0919193	0.888072	0.384429	0.962529	0.128758	0.922644
D3ZWR4;H1UBN0	4	3	26.758	54860.4	Copine VII (Predicted)_ isoform CRA_b OS=Rattus norvegicus OX=10116 GN=Cpne7 PE=4 SV=1	1.20551	1.17683	0.869973	0.871008	1.20797	1.157	1.19117	0.87049	1.18249	0.00170105	0.730785	0.792212	0.992709	0.00566199	0.736153
P35332	5	4	43.226	22416.5	Hippocalcin-like protein 4 OS=Rattus norvegicus OX=10116 GN=Hpcal4 PE=2 SV=2	1.32345	1.05189	0.960297	0.938058	1.01432	0.975148	1.18767	0.949178	0.994732	0.210025	0.799194	0.28674	0.83755	0.17927	0.954204
Q64361	3	3	19.5097	25751	Latexin OS=Rattus norvegicus OX=10116 GN=Lxn PE=1 SV=1	1.17358	1.19972	1.15045	1.2104	1.14028	1.17468	1.18665	1.18043	1.15748	0.86299	0.994755	0.309824	0.975422	0.576346	1.01982
Q66HR2;A0A0G2JT48	6	5	40.386	30175.4	Microtubule-associated protein RP/EB family member 1 OS=Rattus norvegicus OX=10116 GN=Mapre1 PE=1 SV=3	1.21324	1.15962	1.39172	1.28378	1.55533	1.60403	1.18643	1.33775	1.57968	0.124935	1.12755	0.00866473	1.33146	0.058825	0.846852
F1LMU7;F1LNE8;P23576	2	2	12.1171	51467.4	Gamma-aminobutyric acid receptor subunit alpha-2 OS=Rattus norvegicus OX=10116 GN=Gabra2 PE=3 SV=3	1.11022	1.24966	0.919858	0.94843	0.933358	1.00043	1.17994	0.934144	0.966892	0.0680018	0.791689	0.105438	0.819443	0.464292	0.966131
Q6AXX6	4	4	34.0631	25877.3	Peroxiredoxin-like 2A OS=Rattus norvegicus OX=10116 GN=Prxl2a PE=1 SV=1	1.20085	1.14598	1.29314	1.16029	1.36546	1.24758	1.17341	1.22672	1.30652	0.538325	1.04543	0.173107	1.11343	0.463445	0.93892
A0A0G2JT78;F1LVC3	7	3	53.844	23575.8	RAB6B_ member RAS oncogene family OS=Rattus norvegicus OX=10116 GN=Rab6b PE=4 SV=1	1.20445	1.14034	1.01861	1.10247	0.915994	1.00618	1.17239	1.06054	0.961087	0.169776	0.904593	0.0642923	0.819766	0.248133	1.10348
D3ZAA9	7	7	42.31	61850.4	MAGUK p55 subfamily member 2 OS=Rattus norvegicus OX=10116 GN=Mpp2 PE=1 SV=2	1.16984	1.16892	0.969673	0.918132	1.14341	1.21939	1.16938	0.943903	1.1814	0.0142745	0.807183	0.787216	1.01028	0.0341665	0.79897
G3V792;Q63100	4	4	30.8087	73191.5	Cytoplasmic dynein 1 intermediate chain 1 OS=Rattus norvegicus OX=10116 GN=Dync1i1 PE=1 SV=3	1.14389	1.1907	0.755175	0.730869	0.671073	0.703492	1.16729	0.743022	0.687283	0.00344671	0.636534	0.00328423	0.588783	0.111228	1.0811
P50430	2	2	12.2003	59586.4	Arylsulfatase B OS=Rattus norvegicus OX=10116 GN=Arsb PE=2 SV=2	1.18985	1.13287	1.12879	0.988607	1.21055	1.10079	1.16136	1.0587	1.15567	0.310723	0.911602	0.928896	0.995097	0.390196	0.916093
D3ZWX4	2	2	12.4772	78187.7	NCK-interacting protein with SH3 domain OS=Rattus norvegicus OX=10116 GN=Nckipsd PE=1 SV=3	1.20501	1.10973	1.16185	1.1203	1.0151	0.920266	1.15737	1.14107	0.967681	0.788751	0.985921	0.106246	0.836105	0.0826397	1.17918
A0A0G2K5P8;Q9JLZ1	2	2	12.7343	32744.4	Glutaredoxin-3 OS=Rattus norvegicus OX=10116 GN=Glrx3 PE=1 SV=1	1.19365	1.10166	1.23622	1.1535	0.897451	0.84054	1.14765	1.19486	0.868996	0.52477	1.04113	0.0339054	0.757194	0.0219069	1.37499
Q08877	21	7	194.351	98313.6	Dynamin-3 OS=Rattus norvegicus OX=10116 GN=Dnm3 PE=1 SV=2	1.11433	1.18064	1.00807	1.01706	1.09498	0.982456	1.14748	1.01256	1.03872	0.0532657	0.88242	0.240485	0.905211	0.695308	0.974822
A0A0G2K2L8;Q62915;A0A0G2JVI6	4	4	25.0611	104123	Peripheral plasma membrane protein CASK OS=Rattus norvegicus OX=10116 GN=LOC100910506 PE=1 SV=1	1.21915	1.07511	1.10659	1.02044	1.19125	1.19979	1.14713	1.06351	1.19552	0.424072	0.927108	0.566459	1.04218	0.0974879	0.889584
P55260;Q5U362	3	3	20.3439	36190.9	Annexin A4 OS=Rattus norvegicus OX=10116 GN=Anxa4 PE=1 SV=3	1.14773	1.1449	0.990416	0.995538	0.889164	0.960689	1.14632	0.992977	0.924927	0.000379679	0.866234	0.0278566	0.806869	0.201602	1.07357
P61227	4	3	27.6226	20732.5	Ras-related protein Rap-2b OS=Rattus norvegicus OX=10116 GN=Rap2b PE=2 SV=1	1.10993	1.17785	1.10888	1.0701	1.3526	1.29831	1.14389	1.08949	1.32546	0.297528	0.952439	0.0539031	1.15873	0.0188285	0.821972
A0A0A6YYM0;P33124	12	12	86.2155	81965.4	Long-chain-fatty-acid--CoA ligase 6 OS=Rattus norvegicus OX=10116 GN=Acsl6 PE=1 SV=2	1.18424	1.10037	1.17599	1.10471	1.13065	1.07105	1.14231	1.14035	1.10085	0.976373	0.998284	0.50559	0.963708	0.485012	1.03588
F1MAA2;G3V8Z9	2	2	12.1853	30556.8	COP9 signalosome subunit 7A OS=Rattus norvegicus OX=10116 GN=Cops7a PE=1 SV=1	1.16223	1.12008	1.04873	0.972786	1.05605	0.989724	1.14116	1.01076	1.02289	0.0979661	0.885734	0.0968649	0.896362	0.831208	0.988143
Q80W98	5	5	32.9002	33772.8	Small glutamine-rich tetratricopeptide repeat-containing protein beta OS=Rattus norvegicus OX=10116 GN=Sgtb PE=1 SV=1	1.09402	1.18073	0.880352	0.870558	0.958453	0.894363	1.13737	0.875455	0.926408	0.0236326	0.769717	0.0582066	0.814516	0.254214	0.945
D4A4L5	2	2	12.6358	16907.9	Iron-sulfur cluster assembly 2 OS=Rattus norvegicus OX=10116 GN=Isca2 PE=1 SV=1	1.14005	1.12663	1.17687	1.14526	1.26369	1.07164	1.13334	1.16106	1.16766	0.246751	1.02446	0.768921	1.03029	0.968097	0.994347
P23711	2	2	12.3902	35933.6	Heme oxygenase 2 OS=Rattus norvegicus OX=10116 GN=Hmox2 PE=1 SV=1	1.04991	1.21455	1.01299	0.928241	1.02408	0.988042	1.13223	0.970614	1.00606	0.218363	0.857256	0.267616	0.888566	0.52032	0.964764
G3V644	6	4	38.8075	49299.9	NADH dehydrogenase (Ubiquinone) flavoprotein 3-like_ isoform CRA_a OS=Rattus norvegicus OX=10116 GN=Ndufv3 PE=1 SV=1	1.15935	1.08354	1.11067	1.14637	0.860548	0.959478	1.12144	1.12852	0.910013	0.876979	1.00631	0.0789744	0.811465	0.0574081	1.24011
P20761	2	2	18.7924	37124.8	Ig gamma-2B chain C region OS=Rattus norvegicus OX=10116 GN=Igh-1a PE=1 SV=1	1.20827	1.03441	1.04906	1.03157	1.24408	1.57407	1.12134	1.04031	1.40908	0.452887	0.927743	0.255774	1.2566	0.13849	0.738294
D3ZWA8	4	4	23.9562	76029.1	Adaptor protein_ phosphotyrosine-interacting with PH domain and leucine zipper 1 OS=Rattus norvegicus OX=10116 GN=Appl1 PE=1 SV=3	1.09535	1.13777	0.90776	0.91141	0.843867	0.933895	1.11656	0.909585	0.888881	0.00942134	0.81463	0.0476554	0.796088	0.685632	1.02329
Q6MGC4	2	2	14.1728	14497.6	H2-K region expressed gene 2_ rat orthologue OS=Rattus norvegicus OX=10116 GN=Pfdn6 PE=1 SV=1	1.08623	1.14649	0.893022	0.809613	0.828015	0.796948	1.11636	0.851317	0.812482	0.0372582	0.762584	0.0112849	0.727796	0.475739	1.0478
A0A0G2JZI2;Q6TXE9	8	8	49.401	171686	Glutamyl-prolyl-tRNA synthetase OS=Rattus norvegicus OX=10116 GN=Eprs PE=1 SV=1	1.1276	1.10102	1.00364	1.07794	1.05183	1.0716	1.11431	1.04079	1.06172	0.206428	0.934022	0.0860142	0.952801	0.637461	0.980291
Q641Z6	6	3	46.8091	60659.9	EH domain-containing protein 1 OS=Rattus norvegicus OX=10116 GN=Ehd1 PE=1 SV=1	1.1376	1.08528	1.28617	1.19561	1.19793	1.11438	1.11144	1.24089	1.15616	0.129002	1.11647	0.460427	1.04024	0.302598	1.07329
A0A0H2UHX3;P62703;X1WI37;D3ZX01	5	5	35.0636	32773.3	40S ribosomal protein S4 OS=Rattus norvegicus OX=10116 GN=Rps4x-ps9 PE=3 SV=1	1.09065	1.12275	1.17804	1.08565	1.26945	1.33292	1.1067	1.13184	1.30118	0.662433	1.02272	0.0303035	1.17573	0.0966764	0.869857
M0RBF1;M0RBJ7;P01026	8	8	48.6294	187864	Complement C3 OS=Rattus norvegicus OX=10116 GN=C3 PE=1 SV=1	1.13579	1.07702	1.17599	1.19047	1.31323	1.26406	1.10641	1.18323	1.28864	0.129382	1.06943	0.0421913	1.16471	0.0523411	0.918197
A0A0G2JUB9;A0A0G2JUT5;A0A0G2JVM0;A0A0G2K9I7;P0C2X9	3	3	18.5891	62424.1	Multifunctional fusion protein OS=Rattus norvegicus OX=10116 GN=Aldh4a1 PE=1 SV=1	1.1454	1.06634	1.13149	1.13715	1.12563	1.08131	1.10587	1.13432	1.10347	0.545027	1.02573	0.966738	0.997831	0.302712	1.02795
A0A0G2K0V8;Q63525	2	2	14.3797	32400.4	Nuclear migration protein nudC-like OS=Rattus norvegicus OX=10116 GN=LOC100911422 PE=4 SV=1	1.08725	1.10156	0.748505	0.756952	0.730996	0.6643	1.0944	0.752729	0.697648	0.000548911	0.687799	0.00868614	0.637469	0.245515	1.07895
B0K031;P05426	2	2	17.5987	30370.3	60S ribosomal protein L7 OS=Rattus norvegicus OX=10116 GN=Rpl7 PE=1 SV=1	1.06666	1.1156	0.965468	1.097	1.20628	1.20911	1.09113	1.03123	1.2077	0.481664	0.945105	0.0436709	1.10683	0.122769	0.853884
P62142	9	2	77.7316	37985.3	Serine/threonine-protein phosphatase PP1-beta catalytic subunit OS=Rattus norvegicus OX=10116 GN=Ppp1cb PE=1 SV=3	1.05794	1.11965	1.08511	1.10302	1.08021	1.13182	1.08879	1.09406	1.10601	0.880266	1.00484	0.709318	1.01582	0.707044	0.989192
A0A0G2K4C4;D3ZV50;P29314	2	2	13.03	16344.4	40S ribosomal protein S9 OS=Rattus norvegicus OX=10116 GN=Rps9 PE=1 SV=1	1.0921	1.07634	0.960918	0.956341	0.927336	1.04936	1.08422	0.958629	0.988348	0.00402934	0.884165	0.26401	0.911575	0.681551	0.969931
D3ZBU7	2	2	12.4704	123784	Similar to putative protein (5S487) OS=Rattus norvegicus OX=10116 GN=RGD1310819 PE=1 SV=3	1.01869	1.13976	0.565227	0.604362	0.660946	0.79053	1.07922	0.584794	0.725738	0.0134266	0.541866	0.0586994	0.672463	0.167338	0.805793
A0JN30	2	2	13.6511	21051.5	Canopy 2 homolog (Zebrafish) OS=Rattus norvegicus OX=10116 GN=Cnpy2 PE=1 SV=1	1.07359	1.0836	0.906844	1.01527	0.915121	0.884703	1.0786	0.961057	0.899912	0.169223	0.891027	0.00851697	0.834337	0.390209	1.06795
Q6P9V7;Q63797	4	4	30.2245	28806.1	Proteasome (Prosome_ macropain) activator subunit 1 OS=Rattus norvegicus OX=10116 GN=Psme1 PE=1 SV=1	1.10566	1.02559	0.900133	0.829212	1.01285	1.02772	1.06562	0.864672	1.02028	0.0636627	0.811425	0.380593	0.957453	0.053369	0.847483
P06399;Q7TQ70	2	2	12.2292	87427.4	Fibrinogen alpha chain OS=Rattus norvegicus OX=10116 GN=Fga PE=1 SV=3	1.07785	1.04879	0.660695	0.64722	0.690351	0.706706	1.06332	0.653958	0.698529	0.00135103	0.615015	0.00191278	0.656931	0.051957	0.936193
F1LS98;F1M2P8;P05696	11	5	76.4185	77977.6	Protein kinase C OS=Rattus norvegicus OX=10116 GN=Prkca PE=1 SV=3	1.06378	1.05851	1.327	1.23917	1.2623	1.16126	1.06114	1.28308	1.21178	0.0336064	1.20915	0.0913199	1.14196	0.398476	1.05884
A0A0G2K3V4;G3V6F4;P56558;A0A096MJY3	6	6	38.2906	118209	O-linked N-acetylglucosamine (GlcNAc) transferase (UDP-N-acetylglucosamine:polypeptide-N-acetylglucosaminyl transferase)_ isoform CRA_a OS=Rattus norvegicus OX=10116 GN=Ogt PE=1 SV=1	1.02482	1.06018	1.16155	1.10972	1.19379	1.09513	1.0425	1.13564	1.14446	0.0959993	1.08934	0.187126	1.09781	0.894021	0.99229
Q923W4	3	3	20.0237	22503.6	Hepatoma-derived growth factor-related protein 3 OS=Rattus norvegicus OX=10116 GN=Hdgfl3 PE=1 SV=1	1.036	1.04291	1.01657	0.979097	1.10374	1.14666	1.03945	0.997834	1.1252	0.162482	0.959961	0.0566501	1.08249	0.0462829	0.886805
Q66HF3;Q6UPE1	5	5	36.6556	69019.6	Electron transfer flavoprotein-ubiquinone oxidoreductase OS=Rattus norvegicus OX=10116 GN=Etfdh PE=1 SV=1	1.07322	0.993575	1.2004	1.19462	1.0885	1.10891	1.0334	1.19751	1.0987	0.058306	1.15881	0.25594	1.06319	0.0117994	1.08993
D4A830	5	5	30.0798	35503	Inorganic pyrophosphatase 2 OS=Rattus norvegicus OX=10116 GN=Ppa2 PE=1 SV=2	0.990687	1.07493	0.864096	0.86034	0.855209	0.852014	1.03281	0.862218	0.853612	0.052018	0.834827	0.0472529	0.826494	0.0731349	1.01008
Q63357	10	10	71.1893	116894	Unconventional myosin-Id OS=Rattus norvegicus OX=10116 GN=Myo1d PE=1 SV=3	1.02248	1.03421	1.34111	1.29517	0.97587	0.957355	1.02835	1.31814	0.966612	0.00586717	1.2818	0.0304755	0.939966	0.00438143	1.36367
P24368	4	4	25.1671	23859.7	Peptidyl-prolyl cis-trans isomerase B OS=Rattus norvegicus OX=10116 GN=Ppib PE=1 SV=3	1.04304	1.00802	0.945707	0.920054	0.873407	0.87927	1.02553	0.932881	0.876338	0.0501697	0.909661	0.0129546	0.854525	0.0490114	1.06452
M0RD20;Q64537;A0A0G2K6H7	3	3	25.6878	25560.7	Calpain small subunit 1-like OS=Rattus norvegicus OX=10116 GN=Capns1 PE=1 SV=1	1.07424	0.972687	1.08386	0.989454	1.00795	0.936456	1.02346	1.03665	0.972205	0.86577	1.01289	0.496667	0.949918	0.38983	1.06629
P97849;Q6GMM8	4	4	26.3105	72138.5	Long-chain fatty acid transport protein 1 OS=Rattus norvegicus OX=10116 GN=Slc27a1 PE=2 SV=1	1.07774	0.968575	0.922898	0.850367	1.05712	0.98886	1.02316	0.886633	1.02299	0.170148	0.866563	0.996886	0.999834	0.112002	0.866707
P20070	2	2	13.1334	34402.8	NADH-cytochrome b5 reductase 3 OS=Rattus norvegicus OX=10116 GN=Cyb5r3 PE=1 SV=2	1.14914	0.895227	0.755697	0.717965	0.885611	0.915245	1.02218	0.736831	0.900428	0.14336	0.720841	0.442531	0.880888	0.0212487	0.818312
P07153;Q6P7A7	6	6	42.9035	68418.2	Dolichyl-diphosphooligosaccharide--protein glycosyltransferase subunit 1 OS=Rattus norvegicus OX=10116 GN=Rpn1 PE=2 SV=1	0.975268	1.06809	0.850078	0.853245	0.746702	0.86934	1.02168	0.851662	0.808021	0.0625386	0.833591	0.11145	0.790876	0.546888	1.05401
A0A0G2JUX5;Q68A21	6	3	43.6747	33646.1	Transcriptional activator protein Pur-beta OS=Rattus norvegicus OX=10116 GN=Purb PE=1 SV=1	1.06144	0.975454	0.752369	0.746177	0.851345	0.801783	1.01845	0.749273	0.826564	0.0217742	0.735702	0.0585367	0.811593	0.0879119	0.906491
A0A0G2K338;Q6P792;Q8K3G3;Q9WUH4	4	4	25.7698	39718.8	Four and a half LIM domains protein 1 OS=Rattus norvegicus OX=10116 GN=Fhl1 PE=1 SV=1	1.02027	1.01631	0.805096	0.772721	0.912978	0.948092	1.01829	0.788908	0.930535	0.00558731	0.774738	0.0397288	0.913821	0.0271738	0.847801
D3ZQD3	10	4	75.9297	115492	Oxoglutarate dehydrogenase-like OS=Rattus norvegicus OX=10116 GN=Ogdhl PE=1 SV=2	1.01847	0.999914	0.952249	0.984661	0.877946	0.890435	1.00919	0.968455	0.88419	0.161924	0.959632	0.00774186	0.876135	0.0388527	1.0953
Q6P4Z9	2	2	13.535	23292.7	COP9 signalosome complex subunit 8 OS=Rattus norvegicus OX=10116 GN=Cops8 PE=2 SV=1	0.964344	1.05194	0.964554	1.00923	0.889116	1.03245	1.00814	0.986891	0.960784	0.711361	0.978923	0.625944	0.953026	0.752464	1.02717
A0A0G2JSH2;P29147	5	5	45.4387	38732.3	3-hydroxybutyrate dehydrogenase_ type 1_ isoform CRA_a OS=Rattus norvegicus OX=10116 GN=Bdh1 PE=1 SV=1	1.01412	0.996827	1.42126	1.40062	1.31737	1.20878	1.00547	1.41094	1.26308	0.00108209	1.40326	0.0382551	1.2562	0.1215	1.11707
A0A0G2K051;F1LUA1	5	5	31.2102	166663	Early endosome antigen 1 OS=Rattus norvegicus OX=10116 GN=Eea1 PE=1 SV=1	1.00523	0.998466	0.712092	0.733132	0.70433	0.84122	1.00185	0.722612	0.772775	0.00174642	0.721281	0.0863666	0.771351	0.547909	0.935087
Q5EGY4	3	3	20.37	22540.6	Synaptobrevin homolog YKT6 OS=Rattus norvegicus OX=10116 GN=Ykt6 PE=1 SV=1	0.956809	1.04276	0.560407	0.592132	0.50318	0.587688	0.999782	0.576269	0.545434	0.00990992	0.576395	0.0173085	0.545553	0.563041	1.05653
F1LN92	4	3	26.0964	89864.9	AFG3-like matrix AAA peptidase subunit 2 OS=Rattus norvegicus OX=10116 GN=Afg3l2 PE=1 SV=1	0.987483	1.00518	0.736665	0.781174	0.661021	0.698688	0.996333	0.758919	0.679854	0.0109045	0.761713	0.00474964	0.682357	0.112846	1.1163
Q4QQV4	2	2	13.0732	57816.5	Dead end homolog 1 (Zebrafish) OS=Rattus norvegicus OX=10116 GN=Hars PE=1 SV=1	0.981496	1.00828	1.10653	0.986487	1.11361	1.09066	0.994888	1.04651	1.10214	0.491461	1.05188	0.0262245	1.1078	0.457719	0.949526
A0A0G2JZM2;B5DFC3	3	3	24.4088	85682.7	Protein transport protein SEC23 OS=Rattus norvegicus OX=10116 GN=Sec23a PE=1 SV=1	0.985255	1.00169	1.04716	1.05337	1.03106	1.05525	0.993475	1.05027	1.04315	0.0235781	1.05717	0.0762532	1.05001	0.625275	1.00682
D4A8H8;A0A0G2K472	6	3	48.541	146912	Cytoplasmic FMR1-interacting protein OS=Rattus norvegicus OX=10116 GN=Cyfip1 PE=1 SV=1	1.01638	0.963169	1.01525	1.015	1.09172	1.10022	0.989776	1.01513	1.09597	0.441008	1.02561	0.0613356	1.10729	0.00264544	0.926238
Q9QZA2;A0A140TAA4	7	7	55.3544	97201.3	Programmed cell death 6-interacting protein OS=Rattus norvegicus OX=10116 GN=Pdcd6ip PE=1 SV=2	1.04778	0.928448	1.00763	0.949404	1.05227	0.975351	0.988114	0.978519	1.01381	0.905297	0.99029	0.747905	1.02601	0.541243	0.965188
Q5I0D7	5	5	38.7264	55720.1	Xaa-Pro dipeptidase OS=Rattus norvegicus OX=10116 GN=Pepd PE=2 SV=1	0.997521	0.977336	0.865596	0.788282	0.76411	0.728305	0.987428	0.826939	0.746208	0.06023	0.837467	0.00765027	0.755708	0.195975	1.10819
F1M403	4	4	24.5062	126588	Ubiquitin-conjugating enzyme E2O OS=Rattus norvegicus OX=10116 GN=Ube2o PE=1 SV=2	1.00082	0.971233	0.966531	0.922143	0.969816	0.845883	0.986027	0.944337	0.907849	0.25929	0.95772	0.346802	0.920715	0.630077	1.04019
P17220	2	2	13.411	26040.7	Proteasome subunit alpha type-2 OS=Rattus norvegicus OX=10116 GN=Psma2 PE=1 SV=3	1.05758	0.913479	1.32964	1.15464	1.05358	0.90604	0.98553	1.24214	0.97981	0.150233	1.26038	0.96036	0.994195	0.147583	1.26774
P62250;A0A1W2Q631;M0R4I3	2	2	14.3797	16559.4	40S ribosomal protein S16 OS=Rattus norvegicus OX=10116 GN=Rps16 PE=1 SV=2	1.00173	0.966907	0.912376	0.862509	0.996348	0.969528	0.984317	0.887442	0.982938	0.0872052	0.901581	0.956639	0.998598	0.0794749	0.902847
D3ZCG2;D3ZJJ7;D3ZSN6;D3ZYN2;D4A1V5;D4ADI4	5	5	31.6079	186660	Kinesin family member 21A OS=Rattus norvegicus OX=10116 GN=Kif21a PE=1 SV=2	1.06304	0.902602	1.04891	1.10314	0.773607	0.849764	0.982822	1.07602	0.811686	0.387058	1.09483	0.188434	0.825872	0.0312549	1.32567
D4AE41;A0A0G2K8K9;P84586;A0A0A0MXW9;W8CC80	6	3	50.4376	42307	RNA binding motif protein_ X-linked-like-1 OS=Rattus norvegicus OX=10116 GN=Rbmxl1 PE=3 SV=1	0.994634	0.970935	0.886519	0.945403	0.936939	0.95402	0.982785	0.915961	0.945479	0.172298	0.932006	0.124659	0.962041	0.437013	0.96878
F1LQJ7	4	4	24.5495	72005.2	Phosphoenolpyruvate carboxykinase 2 (mitochondrial) OS=Rattus norvegicus OX=10116 GN=Pck2 PE=1 SV=2	1.01593	0.94138	0.720109	0.727761	0.949459	0.869336	0.978657	0.723935	0.909397	0.0186235	0.739723	0.333331	0.92923	0.040591	0.79606
A0A0H2UHQ9;Q9Z327	5	5	33.1648	103534	Synaptopodin OS=Rattus norvegicus OX=10116 GN=Synpo PE=1 SV=1	1.01586	0.938584	0.965046	0.985859	1.13817	1.16082	0.977223	0.975453	1.14949	0.974827	0.998188	0.0538366	1.17629	0.00768915	0.848593
Q6AXS5	3	3	27.1143	44868.3	Plasminogen activator inhibitor 1 RNA-binding protein OS=Rattus norvegicus OX=10116 GN=Serbp1 PE=1 SV=2	0.844719	1.10755	0.470338	0.413755	0.483761	0.557818	0.976134	0.442047	0.520789	0.0473015	0.452854	0.0682051	0.533522	0.232321	0.848801
Q63965	9	2	73.384	35831.5	Sideroflexin-1 OS=Rattus norvegicus OX=10116 GN=Sfxn1 PE=2 SV=4	0.964316	0.987577	0.887753	0.838259	0.856368	0.875807	0.975947	0.863006	0.866087	0.0556459	0.884276	0.0183573	0.887433	0.91501	0.996443
A0A0G2K9I6;G3V7K3;P13635	7	7	42.5412	124472	Ceruloplasmin OS=Rattus norvegicus OX=10116 GN=Cp PE=1 SV=1	0.908128	1.0426	1.1562	1.11791	1.05333	0.94305	0.975365	1.13706	0.998192	0.153446	1.16578	0.814794	1.0234	0.145541	1.13912
A0A0H2UHF6;Q9ES40	3	3	18.3097	23696.1	PRA1 family protein OS=Rattus norvegicus OX=10116 GN=Arl6ip5 PE=1 SV=1	0.944506	0.99674	1.15645	1.13776	1.05767	0.951278	0.970623	1.1471	1.00447	0.0254179	1.18182	0.628935	1.03487	0.124151	1.142
P05370	3	3	19.2324	59832	Glucose-6-phosphate 1-dehydrogenase OS=Rattus norvegicus OX=10116 GN=G6pdx PE=1 SV=3	1.01262	0.91989	1.19685	1.09498	1.10202	0.972309	0.966257	1.14592	1.03716	0.120486	1.18593	0.468212	1.07338	0.319104	1.10486
D3ZN61	3	3	17.9616	62699.3	Leucine-rich repeat LGI family_ member 3 OS=Rattus norvegicus OX=10116 GN=Lgi3 PE=4 SV=1	0.941298	0.984396	0.69422	0.782167	0.64723	0.63005	0.962847	0.738193	0.63864	0.0472011	0.766678	0.0045483	0.663283	0.152204	1.15588
O08618;Q6AZ40	5	5	38.7382	41266	Phosphoribosyl pyrophosphate synthase-associated protein 2 OS=Rattus norvegicus OX=10116 GN=Prpsap2 PE=1 SV=1	1.0791	0.839524	1.07835	1.02091	1.07997	0.964323	0.959313	1.04963	1.02215	0.533578	1.09415	0.673533	1.0655	0.706842	1.02689
A0A0H2UHE5;P20650	2	2	12.2985	54035.1	Protein phosphatase 1A OS=Rattus norvegicus OX=10116 GN=Ppm1a PE=1 SV=1	0.877314	1.04055	0.701955	0.70566	0.768054	0.70359	0.958934	0.703808	0.735822	0.0804576	0.733948	0.119351	0.767333	0.425943	0.956492
M0RC99	4	3	25.265	23852.8	Ras-related protein Rab-5A OS=Rattus norvegicus OX=10116 GN=Rab5a PE=2 SV=1	0.947545	0.96598	0.735619	0.692924	0.637903	0.614473	0.956763	0.714271	0.626188	0.00983427	0.74655	0.00211887	0.654486	0.0674229	1.14067
P06302	2	2	19.9988	12382.3	Prothymosin alpha OS=Rattus norvegicus OX=10116 GN=Ptma PE=1 SV=2	0.934358	0.971821	0.0188976	0.0156239	0.0131498	0.0163095	0.953089	0.0172608	0.0147297	0.000270358	0.0181103	0.000268455	0.0154547	0.381686	1.17183
A0A0G2K7W7;P18265	3	3	29.9955	51195.9	Glycogen synthase kinase-3 alpha OS=Rattus norvegicus OX=10116 GN=Gsk3a PE=1 SV=1	0.996655	0.909154	1.0993	1.04174	1.12544	1.04469	0.952904	1.07052	1.08506	0.156146	1.12343	0.157305	1.13869	0.799319	0.986595
B5DFN4	3	3	20.0888	17383.2	Prefoldin 5 (Predicted)_ isoform CRA_a OS=Rattus norvegicus OX=10116 GN=Pfdn5 PE=1 SV=1	0.945558	0.941795	1.42079	1.39347	1.33906	1.14381	0.943676	1.40713	1.24143	0.000710364	1.49112	0.0826028	1.31553	0.242666	1.13347
D4AA63	3	3	18.4633	67317.2	Ubiquilin 2 OS=Rattus norvegicus OX=10116 GN=Ubqln2 PE=1 SV=1	0.934161	0.949553	0.786274	0.748799	0.677941	0.609836	0.941857	0.767536	0.643888	0.0140495	0.814918	0.0152186	0.683637	0.0883843	1.19203
B5DF41	7	7	47.5743	55292.3	Syntaphilin OS=Rattus norvegicus OX=10116 GN=Snph PE=1 SV=1	0.956758	0.925418	0.784813	0.792014	0.73903	0.757778	0.941088	0.788413	0.748404	0.0102097	0.837768	0.00849983	0.795253	0.0583171	1.05346
A0A0G2K1U9;M0R686	2	2	12.0629	59446.2	Immunity-related GTPase Q OS=Rattus norvegicus OX=10116 GN=Irgq PE=1 SV=1	0.850913	1.03014	0.948029	0.92213	0.772272	0.809206	0.940526	0.93508	0.790739	0.972738	0.994209	0.236361	0.840741	0.0241374	1.18254
A0A0G2K1Q7;A0A0G2K2B9;A0A0G2K4D0;A0A0G2JUJ5	11	6	79.5597	215634	Ankyrin-3 OS=Rattus norvegicus OX=10116 GN=Ank3 PE=1 SV=1	0.949223	0.925158	1.08451	1.03894	1.13909	0.982079	0.93719	1.06172	1.06058	0.0390285	1.13288	0.254704	1.13166	0.977992	1.00107
Q99JD4;A0A0G2JZM8;A0A0G2JTD7;A0A0G2JUI5;A0A1B0GWS3;F1LNQ9;F1LNR0;F1LNR1	10	10	73.8939	141550	CLIP-associating protein 2 OS=Rattus norvegicus OX=10116 GN=Clasp2 PE=1 SV=1	0.993263	0.866823	1.0858	1.10467	0.971125	0.888157	0.930043	1.09523	0.929641	0.129642	1.17762	0.998459	0.999567	0.0640399	1.17813
Q4KM74	3	3	20.2954	24911.7	Vesicle-trafficking protein SEC22b OS=Rattus norvegicus OX=10116 GN=Sec22b PE=1 SV=3	0.943764	0.901758	0.706054	0.750375	0.644403	0.691369	0.922761	0.728214	0.667886	0.0239395	0.789169	0.0152056	0.723791	0.202851	1.09033
F1LV13;F1M3D3;Q62826;A0A0G2JVD4	6	6	39.2073	74064.6	Heterogeneous nuclear ribonucleoprotein M OS=Rattus norvegicus OX=10116 GN=Hnrnpm PE=1 SV=1	0.912359	0.931856	0.9736	0.935418	0.998574	0.992292	0.922107	0.954509	0.995433	0.268862	1.03514	0.0195024	1.07952	0.170623	0.958888
A0A0G2K2B3;M0R961;Q99PF5	3	3	18.5338	77204.8	Far upstream element-binding protein 2 OS=Rattus norvegicus OX=10116 GN=Khsrp PE=1 SV=1	0.938854	0.892111	0.86997	0.858689	0.860906	0.817692	0.915483	0.86433	0.839299	0.164951	0.944125	0.13883	0.916783	0.37928	1.02982
P62193	2	2	22.1187	49355.7	26S proteasome regulatory subunit 4 OS=Rattus norvegicus OX=10116 GN=Psmc1 PE=1 SV=1	0.942856	0.877368	1.00411	0.949286	0.987609	0.976045	0.910112	0.976698	0.981827	0.259905	1.07316	0.167074	1.0788	0.867359	0.994776
Q9Z272;A0A0G2K527	6	6	37.6162	85972.4	ARF GTPase-activating protein GIT1 OS=Rattus norvegicus OX=10116 GN=Git1 PE=1 SV=1	0.904989	0.913389	0.982616	1.01102	1.00081	0.953144	0.909189	0.996818	0.976978	0.0264775	1.09638	0.104829	1.07456	0.547957	1.02031
A0A0G2JT30;Q5U2R0	3	3	18.5169	36521.4	Methionine adenosyltransferase 2 subunit beta OS=Rattus norvegicus OX=10116 GN=Mat2b PE=1 SV=1	0.942848	0.868433	0.957945	0.956142	0.950293	0.997215	0.90564	0.957043	0.973754	0.303478	1.05676	0.263071	1.07521	0.551905	0.982839
B5DEM5;F1LSW7;Q63507;Q6TUH8	2	2	13.3732	23894.4	60S ribosomal protein L14 OS=Rattus norvegicus OX=10116 GN=Rpl14 PE=1 SV=1	0.888259	0.923013	0.973415	0.97374	0.998353	0.961	0.905636	0.973577	0.979676	0.061368	1.07502	0.100877	1.08176	0.777738	0.993774
G3V949;A0A0G2JZF2;O55156	8	8	57.3036	116331	CAP-Gly domain-containing linker protein 2 OS=Rattus norvegicus OX=10116 GN=Clip2 PE=1 SV=1	0.921951	0.874778	0.900037	0.877627	0.802835	0.800133	0.898364	0.888832	0.801484	0.752341	0.989389	0.0524197	0.892159	0.0156434	1.10898
Q6AXT5	3	3	21.1149	24562.6	Ras-related protein Rab-21 OS=Rattus norvegicus OX=10116 GN=Rab21 PE=2 SV=1	0.920152	0.872311	0.992045	1.15661	1.16327	1.07438	0.896231	1.07433	1.11883	0.165836	1.19872	0.0453892	1.24837	0.675147	0.960228
A0A0G2JXC7;A0A0H2UHF9;Q6KC51;A0A0G2JTB5;A0A140TAH7	4	4	25.6915	69799.6	Actin-binding LIM protein 2 OS=Rattus norvegicus OX=10116 GN=Ablim2 PE=1 SV=1	0.964447	0.827122	0.920035	0.98958	1.03265	0.900618	0.895784	0.954807	0.966632	0.521077	1.06589	0.534271	1.07909	0.895759	0.987767
O88506;A0A0G2K007	3	3	19.0786	60564	STE20/SPS1-related proline-alanine-rich protein kinase OS=Rattus norvegicus OX=10116 GN=Stk39 PE=1 SV=2	0.932585	0.849482	1.08865	1.08583	0.924403	0.923646	0.891034	1.08724	0.924024	0.0458838	1.2202	0.508687	1.03703	7.44374e-05	1.17663
A0A0G2JUG7	2	2	12.2509	108879	IQ motif and SEC7 domain-containing protein 1 OS=Rattus norvegicus OX=10116 GN=Iqsec1 PE=1 SV=1	0.973883	0.799498	1.43944	1.4345	1.36794	1.22314	0.88669	1.43697	1.29554	0.0310458	1.6206	0.072139	1.4611	0.197125	1.10916
A0A140TAB4;Q02874	2	2	19.4058	39241.5	Core histone macro-H2A OS=Rattus norvegicus OX=10116 GN=H2afy PE=1 SV=1	0.88426	0.874141	1.40386	1.43266	1.23837	1.14425	0.8792	1.41826	1.19131	0.000659389	1.61313	0.0192357	1.35499	0.0477058	1.19051
Q05BA4;Q6VBQ5	3	3	19.333	35859.7	Myadm protein OS=Rattus norvegicus OX=10116 GN=Myadm PE=1 SV=1	0.898005	0.859275	0.625268	0.706616	0.697262	0.730704	0.87864	0.665942	0.713983	0.0445865	0.757923	0.0230927	0.8126	0.389186	0.932713
A0A096MIX2;E9PT29;A0A096MJW9	3	2	20.7017	73272.2	DEAD (Asp-Glu-Ala-Asp) box polypeptide 17_ isoform CRA_a OS=Rattus norvegicus OX=10116 GN=Ddx17 PE=1 SV=1	0.830413	0.925412	0.823325	0.920907	0.861586	0.921464	0.877912	0.872116	0.891525	0.939592	0.993397	0.827198	1.01551	0.763152	0.978229
Q68FX9	4	4	24.8275	34839.7	NAD-dependent protein deacylase sirtuin-5_ mitochondrial OS=Rattus norvegicus OX=10116 GN=Sirt5 PE=2 SV=1	0.840996	0.906244	0.667787	0.723497	0.640932	0.636024	0.87362	0.695642	0.638478	0.0529616	0.796275	0.0168756	0.730842	0.174969	1.08953
P61972	3	3	20.4823	14649.6	Nuclear transport factor 2 OS=Rattus norvegicus OX=10116 GN=Nutf2 PE=1 SV=1	0.919067	0.825536	0.969223	0.921152	0.929346	0.854293	0.872301	0.945187	0.891819	0.301844	1.08356	0.773793	1.02238	0.354424	1.05984
P09216;F1LMV8	7	7	42.6701	84790.2	Protein kinase C epsilon type OS=Rattus norvegicus OX=10116 GN=Prkce PE=1 SV=1	0.844805	0.890168	0.817457	0.780595	0.926844	0.929545	0.867486	0.799026	0.928194	0.143317	0.921082	0.118679	1.06998	0.0210791	0.860839
P38406;A0A0G2K526;G3V8E8	3	2	22.1924	44761.7	Guanine nucleotide-binding protein G(olf) subunit alpha OS=Rattus norvegicus OX=10116 GN=Gnal PE=2 SV=2	0.924368	0.808987	1.15548	1.04967	1.00267	0.962491	0.866677	1.10258	0.982583	0.0958817	1.27219	0.202951	1.13374	0.163707	1.12212
Q566E4	4	2	27.1645	71159.3	Heterogeneous nuclear ribonucleoprotein R OS=Rattus norvegicus OX=10116 GN=Hnrnpr PE=1 SV=1	0.878821	0.853831	0.852045	0.836034	0.850033	0.858404	0.866326	0.84404	0.854218	0.271541	0.974275	0.455343	0.986024	0.376986	0.988085
P20171	8	2	66.99	21640.3	GTPase HRas OS=Rattus norvegicus OX=10116 GN=Hras PE=1 SV=2	0.90741	0.823327	0.76484	0.737635	0.807195	0.826406	0.865368	0.751237	0.816801	0.119034	0.868113	0.376176	0.943876	0.0594218	0.919732
D3ZCV0	14	6	125.281	104404	Actinin alpha 2 OS=Rattus norvegicus OX=10116 GN=Actn2 PE=1 SV=1	0.812441	0.912909	0.837253	0.927213	0.905217	0.928571	0.862675	0.882233	0.916894	0.797945	1.02267	0.403847	1.06285	0.531325	0.962197
F1LRK1;P09626	10	3	98.6997	115748	Sodium/potassium-transporting ATPase subunit alpha OS=Rattus norvegicus OX=10116 GN=Atp4a PE=1 SV=1	0.865936	0.859247	0.802383	0.849423	0.707862	0.676041	0.862591	0.825903	0.691951	0.264193	0.957467	0.00963407	0.802178	0.0412599	1.19359
G3V758;P22063	4	4	24.6432	113789	Contactin-2 OS=Rattus norvegicus OX=10116 GN=Cntn2 PE=1 SV=1	0.827003	0.89027	1.22523	1.09756	0.891482	0.816272	0.858637	1.16139	0.853877	0.047468	1.3526	0.930219	0.994456	0.0504222	1.36014
M0R7U1	4	4	32.3059	63783	Adenylate kinase 5 OS=Rattus norvegicus OX=10116 GN=Ak5 PE=1 SV=1	0.858529	0.856191	1.10044	1.04054	1.46867	1.45856	0.85736	1.07049	1.46362	0.0173424	1.24859	5.64673e-05	1.70712	0.00706941	0.731402
P36876;A0A0G2JSQ0;A0A0G2K165;P36877;P56932;Z4YNW7	3	3	19.8191	52191.4	Serine/threonine-protein phosphatase 2A 55 kDa regulatory subunit B alpha isoform OS=Rattus norvegicus OX=10116 GN=Ppp2r2a PE=2 SV=1	0.860736	0.831699	0.866128	0.800984	0.821254	0.766919	0.846218	0.833556	0.794086	0.753197	0.985038	0.234127	0.938395	0.450429	1.0497
F1LP80;M0RDR2;P20156	2	2	11.95	68250.7	Neurosecretory protein VGF OS=Rattus norvegicus OX=10116 GN=Vgf PE=4 SV=2	0.860578	0.823948	0.645763	0.63177	0.644376	0.676571	0.842263	0.638766	0.660474	0.00853119	0.758393	0.0173689	0.784165	0.341273	0.967134
D4ABB2	3	3	18.0386	45047.2	Megalencephalic leukoencephalopathy with subcortical cysts 1 homolog (Human) (Predicted) OS=Rattus norvegicus OX=10116 GN=Mlc1 PE=1 SV=1	0.825241	0.857215	0.603343	0.621631	0.654324	0.712216	0.841228	0.612487	0.68327	0.00609324	0.728087	0.042692	0.81223	0.14249	0.896405
P36972	5	5	34.3367	19773.9	Adenine phosphoribosyltransferase OS=Rattus norvegicus OX=10116 GN=Aprt PE=1 SV=1	0.855844	0.825394	1.00183	0.934301	0.942396	0.866547	0.840619	0.968064	0.904472	0.0725804	1.15161	0.256358	1.07596	0.337307	1.07031
Q63666	5	2	39.0335	12910.9	Vesicle-associated membrane protein 1 OS=Rattus norvegicus OX=10116 GN=Vamp1 PE=1 SV=2	0.81071	0.869248	0.760246	0.718714	0.631314	0.569665	0.839979	0.73948	0.60049	0.106149	0.880355	0.0303443	0.714886	0.066004	1.23146
P09895;D3ZHP8	4	4	26.5616	34686.9	60S ribosomal protein L5 OS=Rattus norvegicus OX=10116 GN=Rpl5 PE=1 SV=3	0.944882	0.733287	0.689738	0.911824	0.572008	0.664542	0.839084	0.800781	0.618275	0.824886	0.954351	0.188833	0.736845	0.262789	1.29519
A0A0G2JXY9;F1LQ45;Q505I9;Q9Z1Z3	3	3	17.4992	64944.8	Epsin-2 OS=Rattus norvegicus OX=10116 GN=Epn2 PE=1 SV=1	0.821829	0.849406	0.854458	0.828095	0.936587	0.869701	0.835618	0.841277	0.903144	0.794572	1.00677	0.200484	1.08081	0.225085	0.931498
G3V6L4;A0A0G2K070;P56536	13	7	89.8094	109711	Kinesin-like protein OS=Rattus norvegicus OX=10116 GN=Kif5c PE=1 SV=3	0.818804	0.832873	0.727784	0.676228	0.691487	0.712081	0.825838	0.702006	0.701784	0.0455694	0.850052	0.0101757	0.849783	0.997687	1.00032
Q62785	2	2	11.9653	20604.9	28 kDa heat- and acid-stable phosphoprotein OS=Rattus norvegicus OX=10116 GN=Pdap1 PE=1 SV=1	0.816318	0.833075	0.707643	0.728394	0.588414	0.710236	0.824696	0.718018	0.649325	0.0154432	0.870646	0.110342	0.78735	0.383067	1.10579
A0A0G2JX79;A0A0G2JXS8;A0A0G2K075;Q4V7D1;Q7TPJ0	2	2	12.9411	35699.3	Translocon-associated protein subunit alpha OS=Rattus norvegicus OX=10116 GN=Ssr1 PE=1 SV=1	0.834571	0.812397	0.781309	0.77112	0.701183	0.731978	0.823484	0.776214	0.716581	0.0598626	0.942598	0.0305631	0.870181	0.0679398	1.08322
Q03114	2	2	13.0545	33710.7	Cyclin-dependent-like kinase 5 OS=Rattus norvegicus OX=10116 GN=Cdk5 PE=1 SV=1	0.823655	0.8211	0.960242	0.883139	0.865586	0.805994	0.822377	0.921691	0.83579	0.119305	1.12076	0.700519	1.01631	0.218915	1.10278
A0A0G2JVV5;Q5U2N2	5	5	32.8383	52750.1	Ubiquitin carboxyl-terminal hydrolase OS=Rattus norvegicus OX=10116 GN=Usp14 PE=1 SV=1	0.81241	0.827872	0.683739	0.68393	0.654908	0.659831	0.820141	0.683835	0.65737	0.00299853	0.833801	0.00232381	0.801532	0.00865321	1.04026
Q9QUR2	4	4	26.3132	53944.5	Dynactin subunit 4 OS=Rattus norvegicus OX=10116 GN=Dctn4 PE=1 SV=1	0.814636	0.808031	0.804472	0.809595	0.791354	0.83273	0.811334	0.807033	0.812042	0.411648	0.9947	0.979544	1.00087	0.835672	0.993832
Q811X6	3	3	18.2446	35740.3	Lambda-crystallin homolog OS=Rattus norvegicus OX=10116 GN=Cryl1 PE=1 SV=3	0.828606	0.79285	0.601871	0.618809	0.631715	0.651339	0.810728	0.61034	0.641527	0.00906658	0.752829	0.0136504	0.791297	0.137701	0.951386
G3V7I5;Q66HF8	6	5	37.6997	58172.2	Aldehyde dehydrogenase X_ mitochondrial OS=Rattus norvegicus OX=10116 GN=Aldh1b1 PE=1 SV=1	0.778395	0.842772	0.983693	0.970432	0.873589	0.858858	0.810583	0.977063	0.866224	0.0394388	1.20538	0.236552	1.06864	0.00795411	1.12796
P02680	2	2	12.0677	51260.1	Fibrinogen gamma chain OS=Rattus norvegicus OX=10116 GN=Fgg PE=1 SV=3	0.839507	0.779259	0.469063	0.493167	0.586627	0.572438	0.809383	0.481115	0.579532	0.00865955	0.594422	0.0160746	0.716018	0.0199684	0.830178
Q6Q7Y5;Q63210	5	3	38.3704	44353.8	Guanine nucleotide-binding protein subunit alpha-13 OS=Rattus norvegicus OX=10116 GN=Gna13 PE=1 SV=1	0.796582	0.820935	0.87018	0.831338	0.812865	0.779515	0.808759	0.850759	0.79619	0.207454	1.05193	0.6041	0.984459	0.166313	1.06854
Q5U211	3	3	18.8486	18819.4	Sorting nexin-3 OS=Rattus norvegicus OX=10116 GN=Snx3 PE=1 SV=1	0.818524	0.787535	0.731458	0.661333	0.779524	0.757638	0.80303	0.696395	0.768581	0.111368	0.86721	0.210444	0.957102	0.191218	0.906079
D3ZGN2;A0A140TAJ0;Q5BJS7;B5DEX3	6	5	39.5876	66176.7	Copine 5 OS=Rattus norvegicus OX=10116 GN=Cpne5 PE=1 SV=1	0.776145	0.820726	0.784979	0.719443	0.873626	0.856761	0.798435	0.752211	0.865194	0.364165	0.942106	0.109283	1.08361	0.0822992	0.869413
D4A4T0	2	2	12.2735	35342.5	STIP1 homology and U-Box containing protein 1_ isoform CRA_b OS=Rattus norvegicus OX=10116 GN=Stub1 PE=1 SV=1	0.793776	0.796766	0.720196	0.683613	0.670584	0.680569	0.795271	0.701905	0.675577	0.0380146	0.882598	0.00198163	0.849492	0.298483	1.03897
F1LV89	5	5	29.7464	83741.8	Rap1 GTPase-activating protein OS=Rattus norvegicus OX=10116 GN=Rap1gap PE=1 SV=3	0.846056	0.743194	1.1888	1.18714	0.928958	0.914333	0.794625	1.18797	0.921646	0.0200262	1.495	0.139832	1.15985	0.000866994	1.28896
A0A0G2JXW4;A0A0G2K7B3;A0A140TAI3;G3V9R8	2	2	12.6409	34441.9	Heterogeneous nuclear ribonucleoprotein C OS=Rattus norvegicus OX=10116 GN=Hnrnpc PE=1 SV=1	0.806657	0.780249	0.951011	0.921379	0.836607	0.830968	0.793453	0.936195	0.833787	0.0186749	1.1799	0.097494	1.05083	0.0200849	1.12282
Q499N5	5	5	30.3436	68685	Medium-chain acyl-CoA ligase ACSF2_ mitochondrial OS=Rattus norvegicus OX=10116 GN=Acsf2 PE=2 SV=1	0.800862	0.785299	0.624364	0.610428	0.627257	0.595818	0.79308	0.617396	0.611537	0.00349064	0.778479	0.00968531	0.771091	0.764288	1.00958
F1MAA3	4	3	31.0395	69469.1	Serine/threonine-protein phosphatase 2A 56 kDa regulatory subunit OS=Rattus norvegicus OX=10116 GN=Ppp2r5d PE=1 SV=2	0.776415	0.807259	0.754041	0.766106	0.96073	0.894805	0.791837	0.760074	0.927767	0.193957	0.959886	0.0625232	1.17166	0.0351175	0.819251
A0A0G2K8V2;P85972;R9PXU6	4	4	24.7419	124162	Vinculin OS=Rattus norvegicus OX=10116 GN=Vcl PE=1 SV=1	0.768549	0.810319	0.614965	0.568453	0.634834	0.601063	0.789434	0.591709	0.617949	0.0243603	0.749535	0.0233217	0.782774	0.457485	0.957537
A0A0G2K1N1;M0R711;M0RA99;Q64605;M0RB22	2	2	20.6794	169196	Receptor-type tyrosine-protein phosphatase S OS=Rattus norvegicus OX=10116 GN=Ptprs PE=1 SV=1	0.822013	0.749063	0.809005	0.745425	0.992491	0.952095	0.785538	0.777215	0.972293	0.880326	0.989405	0.0485346	1.23774	0.0367393	0.799363
P08644	6	2	45.9354	21941	GTPase KRas OS=Rattus norvegicus OX=10116 GN=Kras PE=1 SV=3	0.785212	0.781255	0.545189	0.473855	0.612571	0.618586	0.783234	0.509522	0.615578	0.0185964	0.650536	0.000475666	0.785945	0.100809	0.827712
G3V9T7	5	5	33.4384	39279.1	ATPase Get3 OS=Rattus norvegicus OX=10116 GN=Get3 PE=1 SV=1	0.842354	0.720244	0.80218	0.783972	0.847143	0.802219	0.781299	0.793076	0.824681	0.856842	1.01507	0.57003	1.05553	0.321287	0.961676
Q8R431;A0A0G2JYI5	3	3	20.6047	33841.9	Monoglyceride lipase OS=Rattus norvegicus OX=10116 GN=Mgll PE=1 SV=1	0.786654	0.739958	0.882352	0.904136	0.884144	0.811929	0.763306	0.893244	0.848036	0.0385595	1.17023	0.185884	1.111	0.35448	1.05331
M0RCV0;Q5XIG8	3	3	19.118	31233.3	Serine-threonine kinase receptor-associated protein-like OS=Rattus norvegicus OX=10116 GN=LOC100910575 PE=4 SV=1	0.778508	0.740447	0.781876	0.781754	0.7321	0.722247	0.759478	0.781815	0.727173	0.3619	1.02941	0.240656	0.957465	0.00824125	1.07514
O35274	3	3	23.7177	89760.6	Neurabin-2 OS=Rattus norvegicus OX=10116 GN=Ppp1r9b PE=1 SV=1	0.780193	0.732656	0.508102	0.483945	0.55468	0.589864	0.756425	0.496023	0.572272	0.00965305	0.655747	0.0242872	0.756549	0.0695176	0.866762
Q5U2Q3	3	3	19.9803	35449.2	Ester hydrolase C11orf54 homolog OS=Rattus norvegicus OX=10116 PE=1 SV=1	0.798121	0.710912	0.775751	0.72424	0.813793	0.71421	0.754516	0.749995	0.764001	0.941098	0.994008	0.900609	1.01257	0.83097	0.981668
Q91V33	3	3	18.0498	48486.6	KH domain-containing_ RNA-binding_ signal transduction-associated protein 1 OS=Rattus norvegicus OX=10116 GN=Khdrbs1 PE=1 SV=1	0.730733	0.766898	0.733349	0.593217	0.817596	0.746824	0.748815	0.663283	0.78221	0.360572	0.885776	0.489913	1.0446	0.272241	0.84796
M0R7F3;A0A0U1RRY0;A0A0U1RRZ0	2	2	13.297	55030.7	Wiskott-Aldrich syndrome protein family member OS=Rattus norvegicus OX=10116 GN=Wasf3 PE=3 SV=2	0.772924	0.721687	0.518434	0.572532	0.621878	0.599505	0.747305	0.545483	0.610692	0.0326227	0.729933	0.0379085	0.817192	0.157678	0.893221
D4A6H8	5	2	32.9722	53245.5	Catenin alpha 2 OS=Rattus norvegicus OX=10116 GN=Ctnna2 PE=1 SV=3	0.833138	0.660368	0.785848	0.675015	0.812853	0.744589	0.746753	0.730431	0.778721	0.895164	0.978143	0.754277	1.04281	0.533881	0.937988
Q6PST4	6	6	44.6627	63717.6	Atlastin-1 OS=Rattus norvegicus OX=10116 GN=Atl1 PE=1 SV=1	0.763	0.727601	0.558316	0.559613	0.498352	0.50282	0.7453	0.558965	0.500586	0.00818692	0.749986	0.00473238	0.671657	0.00161628	1.11662
B0BNM1	2	2	12.4297	31232.9	NAD(P)H-hydrate epimerase OS=Rattus norvegicus OX=10116 GN=Naxe PE=2 SV=1	0.742051	0.74764	0.675941	0.633514	0.551349	0.52318	0.744846	0.654727	0.537264	0.0538747	0.879011	0.00516435	0.721309	0.0431483	1.21863
F1M8H6;Q3MID5;Q5I6B8	3	3	20.2411	75898.3	Phosphatidylinositol 4-phosphate 5-kinase type-1 gamma OS=Rattus norvegicus OX=10116 GN=Pip5k1c PE=1 SV=1	0.713403	0.772685	0.64982	0.585358	0.6682	0.671546	0.743044	0.617589	0.669873	0.103737	0.831161	0.12957	0.901525	0.249038	0.92195
F1M7K7;Q8VHW5	3	3	19.85	43650	Voltage-dependent calcium channel gamma-8 subunit OS=Rattus norvegicus OX=10116 GN=Cacng8 PE=1 SV=1	0.728928	0.755969	0.618459	0.649329	0.637162	0.692891	0.742448	0.633894	0.665027	0.0341477	0.853788	0.131648	0.895721	0.431539	0.953185
Q08602	2	2	12.8325	66159	Geranylgeranyl transferase type-2 subunit alpha OS=Rattus norvegicus OX=10116 GN=Rabggta PE=1 SV=1	0.749136	0.733016	0.800884	0.807184	0.80684	0.761347	0.741076	0.804034	0.784093	0.0187719	1.08495	0.214932	1.05805	0.476169	1.02543
D3ZUP5	4	4	26.2012	8817.96	BRICK1 subunit of SCAR/WAVE actin nucleating complex OS=Rattus norvegicus OX=10116 GN=Brk1 PE=1 SV=1	0.698819	0.780974	0.593946	0.551491	0.656847	0.574963	0.739896	0.572719	0.615905	0.066241	0.774053	0.166042	0.83242	0.448222	0.929882
Q8VIL3	3	3	25.4694	30313.4	ZW10 interactor OS=Rattus norvegicus OX=10116 GN=Zwint PE=1 SV=1	0.832939	0.644737	0.770534	0.704295	0.836124	0.787532	0.738838	0.737415	0.811828	0.996974	0.998074	0.526699	1.09879	0.21291	0.908339
F1LT36;P63326;A0A0H2UI18;D3ZCN9;D3ZJY5;Q7TP86	2	2	13.6173	18892.7	S10_plectin domain-containing protein OS=Rattus norvegicus OX=10116 GN=Rps10l1 PE=4 SV=2	0.698606	0.772107	0.781469	0.807072	1.01529	0.928966	0.735357	0.79427	0.972127	0.271395	1.08012	0.0521921	1.32198	0.0549203	0.817044
D4A8Y5;Q66X93	3	3	18.9851	99737.2	Staphylococcal nuclease domain-containing protein OS=Rattus norvegicus OX=10116 GN=Snd1 PE=1 SV=2	0.720813	0.747214	0.441232	0.424433	0.446726	0.510037	0.734013	0.432832	0.478381	0.00254562	0.589679	0.0188742	0.651734	0.297533	0.904785
O08873	3	3	18.4732	179418	MAP kinase-activating death domain protein OS=Rattus norvegicus OX=10116 GN=Madd PE=1 SV=1	0.718992	0.743806	0.621238	0.633692	0.6298	0.675333	0.731399	0.627465	0.652567	0.016905	0.857897	0.0947412	0.892217	0.398751	0.961534
P0C5H9	3	3	19.1163	20844	Mesencephalic astrocyte-derived neurotrophic factor OS=Rattus norvegicus OX=10116 GN=Manf PE=1 SV=1	0.64553	0.809556	0.744585	0.682543	0.598841	0.645387	0.727543	0.713564	0.622114	0.89855	0.980787	0.33903	0.855089	0.141343	1.147
D4A7L4	2	2	13.4122	17634	NADH dehydrogenase (Ubiquinone) 1 beta subcomplex_ 11 (Predicted) OS=Rattus norvegicus OX=10116 GN=Ndufb11 PE=1 SV=1	0.731176	0.712757	0.711737	0.664658	0.571097	0.502145	0.721967	0.688197	0.536621	0.314217	0.953226	0.0374585	0.743276	0.0696078	1.28246
A0A0G2JWX1;D3Z950;F1LMZ8	4	3	26.5183	56321.9	26S proteasome non-ATPase regulatory subunit 11 OS=Rattus norvegicus OX=10116 GN=Psmd11 PE=1 SV=1	0.757501	0.686062	0.889553	0.826292	0.832964	0.831441	0.721781	0.857923	0.832202	0.104742	1.18862	0.0944623	1.15298	0.502869	1.03091
Q5HZV9;R9PXV7	6	6	50.9937	41411.1	Protein phosphatase 1 regulatory subunit 7 OS=Rattus norvegicus OX=10116 GN=Ppp1r7 PE=1 SV=1	0.764531	0.676246	0.9676	0.974281	0.984128	0.93797	0.720389	0.97094	0.961049	0.0333021	1.3478	0.0428717	1.33407	0.709869	1.01029
A0A0G2KAN5;B2RYQ5	2	2	13.5732	14434.3	ERH_ mRNA-splicing and mitosis factor OS=Rattus norvegicus OX=10116 GN=Erh PE=1 SV=1	0.708955	0.729719	0.551432	0.638792	0.624153	0.621724	0.719337	0.595112	0.622938	0.113644	0.827306	0.0110715	0.865989	0.586361	0.95533
Q6AYI1	3	2	26.1845	69752.5	DEAD (Asp-Glu-Ala-Asp) box polypeptide 5 OS=Rattus norvegicus OX=10116 GN=Ddx5 PE=1 SV=1	0.739318	0.698082	0.791631	0.779279	0.774134	0.798557	0.7187	0.785455	0.786345	0.0920105	1.09288	0.107168	1.09412	0.955434	0.998868
F1LY09	3	2	20.3179	36175.4	Actin-related protein 3B OS=Rattus norvegicus OX=10116 GN=Actr3b PE=3 SV=2	0.671653	0.74698	0.758505	0.751046	0.861684	0.765102	0.709316	0.754775	0.813393	0.353872	1.06409	0.23018	1.14673	0.348124	0.927935
P37397	2	2	11.7226	36605.8	Calponin-3 OS=Rattus norvegicus OX=10116 GN=Cnn3 PE=1 SV=1	0.673811	0.737473	0.475808	0.603731	0.55577	0.641534	0.705642	0.53977	0.598652	0.15021	0.764934	0.184545	0.848379	0.523207	0.901642
G3V6S2;Q63270	4	4	30.0535	98820.1	Cytoplasmic aconitate hydratase OS=Rattus norvegicus OX=10116 GN=Aco1 PE=1 SV=1	0.700995	0.69808	0.698898	0.697966	0.654141	0.6106	0.699537	0.698432	0.632371	0.545281	0.99842	0.0934809	0.903984	0.0958349	1.10447
F1LQI1;O35952	3	3	21.1039	34614.6	Hydroxyacyl glutathione hydrolase OS=Rattus norvegicus OX=10116 GN=Hagh PE=1 SV=2	0.646752	0.74674	0.742424	0.698356	0.604533	0.57796	0.696746	0.72039	0.591246	0.703043	1.03393	0.174007	0.848582	0.036561	1.21843
A0A0G2K5N6;F1LQT3;Q62868	7	7	41.8395	161740	Rho-associated protein kinase OS=Rattus norvegicus OX=10116 GN=Rock2 PE=1 SV=1	0.721785	0.670543	0.654424	0.693223	0.743049	0.721772	0.696164	0.673824	0.732411	0.559406	0.967909	0.322321	1.05207	0.119171	0.920008
F1LPA6;P20717	2	2	12.5978	75941.8	Peptidyl arginine deiminase_ type II_ isoform CRA_a OS=Rattus norvegicus OX=10116 GN=Padi2 PE=4 SV=2	0.73405	0.636461	0.709075	0.748955	0.56209	0.59368	0.685256	0.729015	0.577885	0.492531	1.06386	0.167419	0.843313	0.0268046	1.26152
P60522	2	2	20.6323	13723.9	Gamma-aminobutyric acid receptor-associated protein-like 2 OS=Rattus norvegicus OX=10116 GN=Gabarapl2 PE=3 SV=1	0.681067	0.68897	0.549619	0.586343	0.622705	0.641066	0.685019	0.567981	0.631886	0.0259228	0.829146	0.0341309	0.922436	0.0907385	0.898866
D3ZM21	2	2	19.1884	29272.1	Catechol-O-methyltransferase domain containing 1 (Predicted)_ isoform CRA_a OS=Rattus norvegicus OX=10116 GN=Comtd1 PE=1 SV=1	0.719791	0.634178	0.780226	0.755987	0.786648	0.722371	0.676985	0.768107	0.754509	0.180827	1.1346	0.285512	1.11451	0.727143	1.01802
A0A0G2K2M2;A0A0G2KAL9;A0A0H2UHM6;Q4KM98	3	3	19.0266	39764.1	Mitochondrial fission factor-like OS=Rattus norvegicus OX=10116 GN=LOC102556337 PE=1 SV=1	0.720814	0.627128	0.872125	0.824061	0.831227	0.690685	0.673971	0.848093	0.760956	0.0837927	1.25835	0.411171	1.12906	0.363237	1.11451
M0R735;A0A0G2K9J1;Q7TP47	4	2	27.3485	62900.5	Heterogeneous nuclear ribonucleoprotein Q OS=Rattus norvegicus OX=10116 GN=Syncrip PE=1 SV=2	0.709366	0.635246	0.671588	0.645982	0.73607	0.721093	0.672306	0.658785	0.728582	0.767179	0.979888	0.277335	1.08371	0.0429294	0.904202
Q3KRE2	2	2	13.1767	28712.3	Methyltransferase like 7A_ isoform CRA_b OS=Rattus norvegicus OX=10116 GN=Mettl7a PE=1 SV=1	0.680889	0.655935	0.519956	0.501625	0.436346	0.460391	0.668412	0.51079	0.448368	0.00932423	0.764185	0.00612484	0.670797	0.0542509	1.13922
Q62733	2	2	12.1603	50334.7	Lamina-associated polypeptide 2_ isoform beta OS=Rattus norvegicus OX=10116 GN=Tmpo PE=1 SV=3	0.640388	0.69321	0.587386	0.619676	0.507313	0.502034	0.666799	0.603531	0.504673	0.176354	0.905117	0.0241125	0.75686	0.0253325	1.19588
A0A0G2JTN4	4	4	24.6932	146046	Phosphoribosylformylglycinamidine synthase OS=Rattus norvegicus OX=10116 GN=Pfas PE=1 SV=1	0.678296	0.639244	0.702974	0.679719	0.753381	0.737975	0.65877	0.691347	0.745678	0.288787	1.04945	0.0550847	1.13192	0.060551	0.927139
Q5M821	2	2	12.2395	56893.4	Protein phosphatase 1H OS=Rattus norvegicus OX=10116 GN=Ppm1h PE=1 SV=2	0.691308	0.625005	1.39969	1.27917	1.2479	1.14398	0.658156	1.33943	1.19594	0.00871174	2.03513	0.0118186	1.81711	0.212285	1.11998
A0A0G2JZW1;A0A0H2UI36;F1LTN6;F1M229;P01835	4	2	39.1188	24622.2	Ig-like domain-containing protein OS=Rattus norvegicus OX=10116 PE=4 SV=1	0.666391	0.641606	3.03374	3.12929	3.29162	3.51093	0.653999	3.08151	3.40127	0.000215019	4.71181	0.000607569	5.20073	0.111263	0.905989
D3ZIP8	3	3	20.6478	38622.2	Uncharacterized protein OS=Rattus norvegicus OX=10116 PE=4 SV=2	0.633279	0.668946	0.665365	0.66175	0.408821	0.516783	0.651112	0.663558	0.462802	0.558242	1.01911	0.0844048	0.710787	0.0699865	1.43378
G3V9M3	3	3	18.493	103976	RCG28460 OS=Rattus norvegicus OX=10116 GN=Wdr47 PE=1 SV=1	0.663433	0.627327	0.526223	0.51882	0.609769	0.606877	0.64538	0.522521	0.608323	0.020761	0.809633	0.175702	0.942581	0.00219559	0.858953
D3ZU74;G3V9V3;Q62871;Q6AZ35	2	2	11.9993	68762.5	Cytoplasmic dynein 1 intermediate chain 2 OS=Rattus norvegicus OX=10116 GN=Dync1i2 PE=1 SV=1	0.689043	0.589888	0.679354	0.693082	0.427889	0.415697	0.639466	0.686218	0.421793	0.448294	1.07311	0.0450782	0.659603	0.00118794	1.6269
Q5I0G4	4	4	25.1018	82534.2	Glycine--tRNA ligase OS=Rattus norvegicus OX=10116 GN=Gars1 PE=1 SV=2	0.681724	0.590411	0.851619	0.807886	0.798353	0.781964	0.636068	0.829752	0.790158	0.0651517	1.3045	0.0843136	1.24226	0.230562	1.05011
B5DFD8	2	2	14.2053	12857.3	SH3 domain-binding glutamic acid-rich-like protein OS=Rattus norvegicus OX=10116 GN=Sh3bgrl PE=1 SV=1	0.718329	0.551637	0.58979	0.550036	0.495173	0.494943	0.634983	0.569913	0.495058	0.530439	0.897525	0.228932	0.77964	0.0621596	1.15121
F1LSE6;Q91Z79;A0A0G2K3L9;A0A1B0GWM2;A0A1B0GWS0;D3ZZ81;F1M8A4	6	6	37.9459	130264	Liprin-alpha-3 OS=Rattus norvegicus OX=10116 GN=Ppfia3 PE=1 SV=2	0.60685	0.659583	0.666834	0.657377	0.728338	0.744236	0.633216	0.662105	0.736287	0.393946	1.04562	0.0667387	1.16277	0.0149534	0.899249
A0A0G2K327;Q8K4M9	2	2	11.9515	108972	Oxysterol-binding protein OS=Rattus norvegicus OX=10116 GN=Osbpl1a PE=1 SV=1	0.673524	0.573391	0.733622	0.741606	0.69152	0.648597	0.623458	0.737614	0.670059	0.155917	1.1831	0.481418	1.07475	0.0925643	1.10082
A0A0G2K777;A1L1L6	3	3	18.6434	87432.5	Ras homolog family member T1 OS=Rattus norvegicus OX=10116 GN=Rhot1 PE=1 SV=1	0.608015	0.63829	0.591813	0.570536	0.649921	0.597753	0.623152	0.581174	0.623837	0.150768	0.932636	0.986314	1.0011	0.26782	0.931612
D4A8L9	3	3	18.5072	55634.5	BTB domain-containing 17 OS=Rattus norvegicus OX=10116 GN=Btbd17 PE=1 SV=1	0.658929	0.580636	0.560124	0.542027	0.598226	0.612106	0.619782	0.551076	0.605166	0.226598	0.889144	0.753033	0.976417	0.0419168	0.910619
O35263	2	2	13.1593	25977.5	Platelet-activating factor acetylhydrolase IB subunit gamma OS=Rattus norvegicus OX=10116 GN=Pafah1b3 PE=2 SV=1	0.605016	0.630349	0.391663	0.395739	0.493632	0.514123	0.617683	0.393701	0.503878	0.00298813	0.637384	0.0196946	0.815755	0.00853762	0.781343
G3V6P7;Q62812	10	5	63.5673	227668	Myosin_ heavy polypeptide 9_ non-muscle OS=Rattus norvegicus OX=10116 GN=Myh9 PE=1 SV=1	0.674269	0.556645	0.678244	0.629084	0.671432	0.650757	0.615457	0.653664	0.661095	0.606237	1.06208	0.522054	1.07415	0.804037	0.98876
D3ZZ99	25	2	191.712	75355.8	Alpha-adducin OS=Rattus norvegicus OX=10116 GN=Add1 PE=1 SV=3	0.618014	0.612201	0.526304	0.504043	0.535782	0.508692	0.615108	0.515174	0.522237	0.0134634	0.837534	0.0222761	0.849017	0.726382	0.986475
Q6AYR2	3	2	21.0646	42020.2	Protein NDRG3 OS=Rattus norvegicus OX=10116 GN=Ndrg3 PE=1 SV=1	0.566046	0.635354	0.594424	0.493617	0.627465	0.622118	0.6007	0.544021	0.624791	0.451717	0.905645	0.557882	1.04011	0.254135	0.870724
F1LPG3;O88588	3	3	17.907	105208	Phosphofurin acidic cluster sorting protein 1 OS=Rattus norvegicus OX=10116 GN=Pacs1 PE=1 SV=1	0.604188	0.574685	0.470259	0.456811	0.60162	0.570384	0.589436	0.463535	0.586002	0.0156514	0.786404	0.887499	0.994174	0.0181186	0.791013
A0A0G2JY03	4	2	27.652	28481.3	Uncharacterized protein OS=Rattus norvegicus OX=10116 PE=1 SV=1	0.604656	0.568732	0.43678	0.413897	0.418703	0.393872	0.586694	0.425339	0.406287	0.0165287	0.724975	0.0139798	0.692503	0.376343	1.04689
B0BND0;D3ZRI1	3	3	34.7846	51043.6	Glycerophosphocholine cholinephosphodiesterase ENPP6 OS=Rattus norvegicus OX=10116 GN=Enpp6 PE=1 SV=1	0.573844	0.598922	0.760859	0.797318	0.588664	0.562101	0.586383	0.779088	0.575382	0.0125499	1.32863	0.60811	0.98124	0.0117239	1.35404
Q5XFX0	5	3	35.5631	22564.6	Transgelin-2 OS=Rattus norvegicus OX=10116 GN=Tagln2 PE=1 SV=1	0.588014	0.584227	0.476195	0.46213	0.375761	0.389612	0.58612	0.469163	0.382687	0.00401381	0.800454	0.00132654	0.652915	0.012768	1.22597
D3ZE09	4	3	23.8044	154583	Talin 2 OS=Rattus norvegicus OX=10116 GN=Tln2 PE=1 SV=3	0.56573	0.602651	0.572234	0.546781	0.509026	0.481476	0.584191	0.559508	0.495251	0.385627	0.957748	0.060452	0.847756	0.0757737	1.12975
A0A0G2JTW1	5	3	33.7489	20870.6	RAS related protein 2a OS=Rattus norvegicus OX=10116 GN=Rap2a PE=4 SV=1	0.603497	0.557072	0.543442	0.490799	0.58116	0.587585	0.580284	0.51712	0.584373	0.214061	0.89115	0.87429	1.00705	0.129001	0.884915
Q6Q629;F1LPW1	3	2	18.3999	91461.2	Inactive dipeptidyl peptidase 10 OS=Rattus norvegicus OX=10116 GN=Dpp10 PE=1 SV=1	0.556561	0.596363	0.517185	0.505768	0.46912	0.52249	0.576462	0.511476	0.495805	0.0866652	0.887268	0.137229	0.860083	0.6219	1.03161
F1LRJ9;Q8VIF7	3	3	18.3064	55792.4	Methanethiol oxidase OS=Rattus norvegicus OX=10116 GN=Selenbp1 PE=1 SV=2	0.510481	0.619532	0.371149	0.374697	0.363877	0.34704	0.565006	0.372923	0.355458	0.0676195	0.660033	0.0587598	0.629123	0.18	1.04913
Q641Y8	6	6	42.3501	83466.7	ATP-dependent RNA helicase DDX1 OS=Rattus norvegicus OX=10116 GN=Ddx1 PE=1 SV=1	0.569523	0.550135	0.687723	0.624225	0.592049	0.566326	0.559829	0.655974	0.579187	0.0987093	1.17174	0.352258	1.03458	0.151878	1.13258
F1M0Z3	3	2	20.2374	64202.8	Copine 4 OS=Rattus norvegicus OX=10116 GN=Cpne4 PE=4 SV=2	0.545421	0.562898	0.418848	0.42631	0.543204	0.512614	0.55416	0.422579	0.527909	0.00498988	0.762558	0.275167	0.95263	0.0208725	0.800477
F1LPV8	2	2	12.7663	46923.9	Succinate--CoA ligase [GDP-forming] subunit beta_ mitochondrial OS=Rattus norvegicus OX=10116 GN=Suclg2 PE=1 SV=2	0.552599	0.54886	0.550188	0.542997	0.466979	0.453222	0.55073	0.546592	0.460101	0.414665	0.992488	0.0063185	0.835438	0.00811071	1.18798
A1L1K8	2	2	12.7247	45997.3	Intracellular hyaluronan-binding protein 4 OS=Rattus norvegicus OX=10116 GN=Habp4 PE=1 SV=1	0.54606	0.545357	0.463729	0.462934	0.452699	0.453786	0.545708	0.463331	0.453242	4.1681e-05	0.849046	4.9695e-05	0.830558	0.00442949	1.02226
A0A0G2KAZ7;Q3SWU3	4	2	29.995	46478.5	Heterogeneous nuclear ribonucleoprotein D-like OS=Rattus norvegicus OX=10116 GN=Hnrnpdl PE=1 SV=1	0.555253	0.533509	0.681174	0.636594	0.798002	0.77402	0.544381	0.658884	0.786011	0.0426432	1.21034	0.00442062	1.44386	0.0385843	0.838263
Q63941	6	2	60.0605	25013.1	Ras-related protein Rab-3B OS=Rattus norvegicus OX=10116 GN=Rab3b PE=1 SV=2	0.627544	0.457369	1.00444	0.859829	1.26384	0.993417	0.542456	0.932133	1.12863	0.0755316	1.71836	0.0615239	2.08059	0.324823	0.825899
D3ZP47	3	3	21.1026	14181.7	Phosphohistidine phosphatase 1 OS=Rattus norvegicus OX=10116 GN=Phpt1 PE=1 SV=1	0.554742	0.517858	0.332786	0.369339	0.327937	0.34691	0.5363	0.351062	0.337423	0.0190534	0.6546	0.0102465	0.629169	0.576411	1.04042
Q68FX1	3	3	17.7946	47165.4	Mannose-6-phosphate isomerase OS=Rattus norvegicus OX=10116 GN=Mpi PE=2 SV=1	0.511079	0.552917	0.582488	0.566005	0.55346	0.528567	0.531998	0.574246	0.541013	0.20236	1.07941	0.745335	1.01695	0.156445	1.06143
D4A5J1	2	2	12.6788	69046.7	Kelch repeat and BTB domain-containing 11 OS=Rattus norvegicus OX=10116 GN=Kbtbd11 PE=1 SV=1	0.573157	0.480368	0.734817	0.653849	0.803998	0.724235	0.526762	0.694333	0.764117	0.113559	1.31811	0.0614186	1.45059	0.344448	0.908675
P13084	2	2	21.62	32731.2	Nucleophosmin OS=Rattus norvegicus OX=10116 GN=Npm1 PE=1 SV=1	0.654267	0.395215	1.14726	1.05216	0.698026	0.59501	0.524741	1.09971	0.646518	0.0634528	2.09572	0.472369	1.23207	0.0238682	1.70097
F1LVR4	2	2	12.7098	43115.8	Calcium/calmodulin-dependent protein kinase ID OS=Rattus norvegicus OX=10116 GN=Camk1d PE=3 SV=2	0.451043	0.59368	0.505379	0.522852	0.405189	0.416273	0.522362	0.514115	0.410731	0.928975	0.984214	0.254745	0.786297	0.00970287	1.25171
A0A0G2JT50;M0R4R4;M0RD55;O55148	3	3	18.8675	48737	Growth arrest-specific protein 7 OS=Rattus norvegicus OX=10116 GN=Gas7 PE=4 SV=1	0.490744	0.537555	0.512469	0.517151	0.482964	0.582774	0.51415	0.51481	0.532869	0.976837	1.00128	0.7707	1.03641	0.75812	0.96611
A0A0G2JZA2;P97576	2	2	13.7239	26039.9	GrpE protein homolog OS=Rattus norvegicus OX=10116 GN=Grpel1 PE=1 SV=1	0.464052	0.563027	0.475599	0.493117	0.444637	0.448052	0.513539	0.484358	0.446344	0.623729	0.943176	0.305449	0.869153	0.0503324	1.08517
Q07936	2	2	19.0737	38963.5	Annexin A2 OS=Rattus norvegicus OX=10116 GN=Anxa2 PE=1 SV=2	0.578095	0.435112	0.303308	0.264552	0.586216	0.467085	0.506603	0.28393	0.526651	0.0901476	0.560458	0.847239	1.03957	0.056959	0.539123
B1WBS4	3	3	18.1458	39181.7	Similar to Vacuolar protein sorting 26 homolog (VPS26 protein homolog)_ isoform CRA_a OS=Rattus norvegicus OX=10116 GN=Vps26b PE=1 SV=1	0.503788	0.482958	0.464173	0.480893	0.469012	0.489114	0.493373	0.472533	0.479063	0.258859	0.95776	0.42703	0.970995	0.667193	0.98637
A0A0G2K8N6;D3ZC34	2	2	12.5566	49311.2	Ankyrin repeat and MYND domain-containing 2 OS=Rattus norvegicus OX=10116 GN=Ankmy2 PE=1 SV=1	0.426724	0.527633	0.419634	0.378749	0.404592	0.39432	0.477178	0.399192	0.399456	0.286487	0.836567	0.262326	0.837121	0.988871	0.999338
P36860;F1LQ62	5	2	37.7924	23431.6	Ras-related protein Ral-B OS=Rattus norvegicus OX=10116 GN=Ralb PE=2 SV=1	0.473742	0.475781	0.473618	0.384307	0.494947	0.44412	0.474762	0.428963	0.469533	0.413179	0.903533	0.852953	0.988987	0.511685	0.913594
F1M787	6	5	42.8654	134609	Catenin delta-2 OS=Rattus norvegicus OX=10116 GN=Ctnnd2 PE=1 SV=3	0.435273	0.513376	0.50726	0.484119	0.542193	0.557905	0.474324	0.495689	0.550049	0.649434	1.04504	0.200555	1.15965	0.0606895	0.901173
Q5XIU9	3	2	20.7471	23517.3	Membrane-associated progesterone receptor component 2 OS=Rattus norvegicus OX=10116 GN=Pgrmc2 PE=1 SV=1	0.44553	0.500776	0.23838	0.227005	0.323643	0.373228	0.473153	0.232692	0.348435	0.0125326	0.491791	0.0779734	0.736412	0.0438903	0.667821
F1M6W1;P25093	4	4	27.0589	46424	Fumarylacetoacetase OS=Rattus norvegicus OX=10116 GN=Fah PE=1 SV=3	0.464988	0.480754	1.0914	1.01516	0.930171	0.858509	0.472871	1.05328	0.89434	0.00345557	2.22741	0.00626474	1.8913	0.093252	1.17771
A0A0A0MY48;A0A0A0MY49;P39052	15	3	133.547	97596.6	Dynamin-2 OS=Rattus norvegicus OX=10116 GN=Dnm2 PE=1 SV=2	0.464495	0.468219	0.462769	0.486267	0.469587	0.46023	0.466357	0.474518	0.464909	0.564134	1.0175	0.800193	0.996893	0.527038	1.02067
B2GUZ3	2	2	13.0821	106755	Methylenetetrahydrofolate dehydrogenase (NADP+-dependent) 1-like OS=Rattus norvegicus OX=10116 GN=Mthfd1l PE=1 SV=1	0.482822	0.444615	0.595495	0.544203	0.528075	0.528144	0.463719	0.569849	0.528109	0.0792464	1.22887	0.0794755	1.13886	0.243361	1.07904
Q5U2S7	4	4	23.7728	60802.4	Proteasome (Prosome_ macropain) 26S subunit_ non-ATPase_ 3 OS=Rattus norvegicus OX=10116 GN=Psmd3 PE=1 SV=1	0.460647	0.465392	0.486626	0.491282	0.494485	0.429906	0.463019	0.488954	0.462195	0.0160394	1.05601	0.977695	0.99822	0.494512	1.05789
Q09167	3	3	18.2842	31005.5	Serine/arginine-rich splicing factor 5 OS=Rattus norvegicus OX=10116 GN=Srsf5 PE=1 SV=1	0.45939	0.456995	0.438971	0.456237	0.5052	0.488545	0.458192	0.447604	0.496872	0.348631	0.976892	0.0436259	1.08442	0.0545064	0.900844
Q2PQA9	9	4	59.7781	110272	Kinesin-1 heavy chain OS=Rattus norvegicus OX=10116 GN=Kif5b PE=1 SV=1	0.452817	0.458484	0.462452	0.431715	0.430587	0.418157	0.45565	0.447084	0.424372	0.637483	0.981199	0.0448214	0.931354	0.303704	1.05352
Q5EBD0;Q99MS0;Q9Z1J8	4	4	25.7939	46661.5	SEC14-like 2 (S. cerevisiae) OS=Rattus norvegicus OX=10116 GN=Sec14l2 PE=1 SV=1	0.445531	0.46397	0.555631	0.537076	0.643489	0.606919	0.45475	0.546353	0.625204	0.0197785	1.20144	0.0135536	1.37483	0.0603988	0.87388
Q6PCT9	2	2	11.9069	45883.7	Proteasome (Prosome_ macropain) 26S subunit_ non-ATPase_ 6 OS=Rattus norvegicus OX=10116 GN=Psmd6 PE=1 SV=1	0.447673	0.457929	0.475758	0.444233	0.464608	0.43755	0.452801	0.459996	0.451079	0.707886	1.01589	0.914697	0.996195	0.709856	1.01977
P62198	2	2	12.7637	45797.2	26S proteasome regulatory subunit 8 OS=Rattus norvegicus OX=10116 GN=Psmc5 PE=1 SV=1	0.44139	0.455389	0.400767	0.401401	0.360504	0.354788	0.44839	0.401084	0.357646	0.0209002	0.894499	0.0067164	0.797623	0.00441366	1.12146
F1M820;F1M840;F1M865;F1M866;F1M8Z8	3	3	18.215	144394	Sorbin and SH3 domain-containing protein 1 OS=Rattus norvegicus OX=10116 GN=Sorbs1 PE=1 SV=1	0.427161	0.464603	0.388739	0.36891	0.332696	0.343981	0.445882	0.378824	0.338339	0.0860541	0.849606	0.0305995	0.758807	0.0706493	1.11966
Q497B0	3	3	19.8035	31043.2	Omega-amidase NIT2 OS=Rattus norvegicus OX=10116 GN=Nit2 PE=1 SV=1	0.458355	0.429809	0.783463	0.74198	0.423702	0.383014	0.444082	0.762721	0.403358	0.00589738	1.71752	0.243453	0.908297	0.00646564	1.89093
P61023	2	2	12.9429	22432.2	Calcineurin B homologous protein 1 OS=Rattus norvegicus OX=10116 GN=Chp1 PE=1 SV=2	0.484668	0.402088	0.41061	0.372551	0.385784	0.389117	0.443378	0.39158	0.38745	0.37214	0.883176	0.306951	0.873861	0.850943	1.01066
P13471;Q6PDV6	3	3	23.8095	16429.8	40S ribosomal protein S14 OS=Rattus norvegicus OX=10116 GN=Rps14 PE=2 SV=3	0.412375	0.459661	0.615627	0.620682	0.425002	0.425397	0.436018	0.618155	0.425199	0.017776	1.41773	0.694247	0.975188	0.000159186	1.4538
Q64303	6	2	54.5481	58245.6	Serine/threonine-protein kinase PAK 2 OS=Rattus norvegicus OX=10116 GN=Pak2 PE=1 SV=1	0.465245	0.401588	0.2688	0.265827	0.29245	0.32655	0.433417	0.267314	0.3095	0.0331803	0.616759	0.0739944	0.714093	0.13161	0.863696
F7EMB2;Q6QI16	4	4	32.6618	28284.3	RNA transcription_ translation and transport factor OS=Rattus norvegicus OX=10116 GN=Rtraf PE=1 SV=1	0.474852	0.388217	0.630002	0.569393	0.538412	0.483785	0.431535	0.599697	0.511098	0.0878164	1.38968	0.261784	1.18437	0.161657	1.17335
A0A0G2KAW4;P24155	3	3	18.2114	74027.2	Thimet oligopeptidase OS=Rattus norvegicus OX=10116 GN=Thop1 PE=1 SV=1	0.44201	0.413243	0.480615	0.455619	0.444339	0.410179	0.427626	0.468117	0.427259	0.167714	1.09469	0.987881	0.999141	0.193764	1.09563
P13234	2	2	11.6494	53607.5	Calcium/calmodulin-dependent protein kinase type IV OS=Rattus norvegicus OX=10116 GN=Camk4 PE=1 SV=3	0.392327	0.450671	0.498955	0.584662	0.513638	0.592212	0.421499	0.541808	0.552925	0.14443	1.28543	0.113922	1.31181	0.865319	0.979894
A0A1W2Q627;P63074	2	2	12.8909	25376.5	Eukaryotic translation initiation factor 4E OS=Rattus norvegicus OX=10116 GN=Eif4e PE=1 SV=1	0.39078	0.418694	0.285905	0.29785	0.331983	0.359418	0.404737	0.291878	0.345701	0.0171949	0.721155	0.0945186	0.854137	0.0687064	0.844308
B2GV38	3	3	32.3581	17904.6	Ubiquitin-like protein 4A OS=Rattus norvegicus OX=10116 GN=Ubl4a PE=2 SV=1	0.468831	0.339295	0.548537	0.512389	0.547835	0.515225	0.404063	0.530463	0.53153	0.205073	1.31282	0.20087	1.31546	0.968667	0.997993
D3ZJR1	2	2	11.7357	99658.1	Epidermal growth factor receptor pathway substrate 15-like 1 OS=Rattus norvegicus OX=10116 GN=Eps15l1 PE=1 SV=3	0.383274	0.414591	0.301449	0.309028	0.264369	0.250472	0.398933	0.305239	0.257421	0.0276123	0.765138	0.0139298	0.645274	0.0264805	1.18576
P17105	2	2	11.7712	51326.9	Inositol-trisphosphate 3-kinase A OS=Rattus norvegicus OX=10116 GN=Itpka PE=1 SV=3	0.441855	0.351951	0.289965	0.321534	0.466633	0.459172	0.396903	0.30575	0.462903	0.193478	0.770338	0.283101	1.16629	0.0109459	0.660505
D4A644	3	3	19.5104	90760.9	MAP7 domain-containing 1 OS=Rattus norvegicus OX=10116 GN=Map7d1 PE=1 SV=1	0.424778	0.368208	0.482843	0.516378	0.472258	0.454102	0.396493	0.49961	0.46318	0.0896545	1.26007	0.155762	1.16819	0.195421	1.07865
B2GV15	4	4	33.0226	53558.7	Dihydrolipoamide acetyltransferase component of pyruvate dehydrogenase complex OS=Rattus norvegicus OX=10116 GN=Dbt PE=1 SV=1	0.402832	0.389492	0.599529	0.548705	0.619702	0.547086	0.396162	0.574117	0.583394	0.0198838	1.4492	0.0344215	1.47262	0.855739	0.984098
A0A0G2K7U5;O88768	2	2	17.3585	48056.4	ArfGAP with dual PH domains 1 OS=Rattus norvegicus OX=10116 GN=Adap1 PE=4 SV=1	0.42293	0.364782	0.474442	0.41906	0.380068	0.390278	0.393856	0.446751	0.385173	0.318472	1.1343	0.799214	0.977954	0.158257	1.15987
F1LPD6;P21775;P07871	2	2	11.9953	44981.3	3-ketoacyl-CoA thiolase A_ peroxisomal OS=Rattus norvegicus OX=10116 GN=Acaa1a PE=1 SV=2	0.446058	0.340717	0.379417	0.380816	0.270773	0.267102	0.393388	0.380116	0.268937	0.830237	0.966263	0.138507	0.683645	0.000319139	1.4134
A0A0G2K140;D3ZMM4;Q8K3M6;Z4YNN0	3	3	18.905	79166.5	ERC protein 2 OS=Rattus norvegicus OX=10116 GN=Erc2 PE=1 SV=1	0.370158	0.415427	0.444835	0.47586	0.484992	0.499115	0.392792	0.460348	0.492054	0.13366	1.17199	0.0539559	1.25271	0.204765	0.935564
P31421	2	2	12.358	97541.8	Metabotropic glutamate receptor 2 OS=Rattus norvegicus OX=10116 GN=Grm2 PE=1 SV=1	0.417845	0.364817	0.572265	0.499691	0.712007	0.706202	0.391331	0.535978	0.709104	0.0833341	1.36963	0.00785228	1.81203	0.0443339	0.755851
Q63151	2	2	11.9716	81484.9	Long-chain-fatty-acid--CoA ligase 3 OS=Rattus norvegicus OX=10116 GN=Acsl3 PE=1 SV=1	0.438386	0.337959	0.401582	0.403183	0.300537	0.326424	0.388173	0.402382	0.31348	0.798596	1.03661	0.284541	0.807579	0.0211565	1.2836
F1M9N7;Q4KLH5	2	2	17.8436	58340.1	Arf-GAP domain and FG repeat-containing protein 1 OS=Rattus norvegicus OX=10116 GN=Agfg1 PE=1 SV=2	0.365001	0.410036	0.377306	0.304338	0.445217	0.408987	0.387518	0.340822	0.427102	0.390055	0.879498	0.304544	1.10215	0.170025	0.797986
Q3KRD5	3	3	19.9337	34803.4	Mitochondrial import receptor subunit TOM34 OS=Rattus norvegicus OX=10116 GN=Tomm34 PE=1 SV=1	0.372235	0.396404	0.434548	0.396266	0.374501	0.352178	0.38432	0.415407	0.36334	0.302954	1.08089	0.330254	0.94541	0.142375	1.1433
P60825	3	3	20.0182	18607	Cold-inducible RNA-binding protein OS=Rattus norvegicus OX=10116 GN=Cirbp PE=2 SV=1	0.383238	0.378896	0.461904	0.396614	0.39279	0.385367	0.381067	0.429259	0.389079	0.277075	1.12647	0.203309	1.02102	0.345036	1.10327
D3ZWC6	2	2	12.2527	58691.7	Syntrophin_ basic 1 (Predicted) OS=Rattus norvegicus OX=10116 GN=Sntb1 PE=1 SV=1	0.405756	0.339294	0.476381	0.486509	0.467829	0.474196	0.372525	0.481445	0.471012	0.0859226	1.29238	0.100775	1.26438	0.223091	1.02215
A0A0G2K1M2;F1LNM0;Q62696	7	3	51.4116	101560	Disks large homolog 1 OS=Rattus norvegicus OX=10116 GN=Dlg1 PE=1 SV=1	0.394726	0.32929	0.668214	0.578641	0.648198	0.540101	0.362008	0.623428	0.594149	0.0409747	1.72214	0.0643712	1.64126	0.715653	1.04928
D3ZT58	3	2	17.6989	151930	Talin 2 OS=Rattus norvegicus OX=10116 GN=Tln2 PE=1 SV=2	0.346336	0.370996	0.331711	0.289122	0.313409	0.317433	0.358666	0.310417	0.315421	0.189669	0.865475	0.0735182	0.879428	0.834864	0.984134
A0A0G2K2V4;Q5U2P5	3	3	18.1752	71460.1	C2CD2-like OS=Rattus norvegicus OX=10116 GN=C2cd2l PE=1 SV=1	0.363596	0.341073	0.354777	0.334426	0.349792	0.308167	0.352334	0.344602	0.328979	0.661187	0.978053	0.427695	0.933714	0.568997	1.04749
P50878;Q6P3V9	2	2	13.2981	47599.1	60S ribosomal protein L4 OS=Rattus norvegicus OX=10116 GN=Rpl4 PE=1 SV=3	0.34542	0.356497	0.429138	0.456012	0.495201	0.489732	0.350958	0.442575	0.492467	0.0237372	1.26105	0.00195617	1.40321	0.0689259	0.89869
P53678;V9GZ82	3	3	18.7154	47102.4	AP-3 complex subunit mu-2 OS=Rattus norvegicus OX=10116 GN=Ap3m2 PE=2 SV=1	0.367557	0.287127	0.534572	0.52813	0.418576	0.414827	0.327342	0.531351	0.416702	0.0393023	1.62323	0.159368	1.27299	0.00103147	1.27513
G3V9W0	3	3	20.3029	19841.7	Centrin 2 OS=Rattus norvegicus OX=10116 GN=Cetn2 PE=1 SV=1	0.342253	0.309056	0.278096	0.293562	0.260259	0.242735	0.325654	0.285829	0.251497	0.160934	0.877707	0.0579114	0.772282	0.0990358	1.13651
Q63768	3	3	17.7895	33901.8	Adapter molecule crk OS=Rattus norvegicus OX=10116 GN=Crk PE=1 SV=1	0.330204	0.304519	0.29879	0.272699	0.264097	0.229466	0.317361	0.285745	0.246782	0.226302	0.900376	0.0823075	0.777604	0.214402	1.15789
P35280;A0A0G2K553	5	2	48.6107	23839.3	Ras-related protein Rab-8A OS=Rattus norvegicus OX=10116 GN=Rab8a PE=1 SV=2	0.286184	0.332199	0.200014	0.1834	0.247395	0.255546	0.309191	0.191707	0.25147	0.039887	0.620027	0.130854	0.813316	0.023302	0.762344
D3ZTW9	2	2	12.8921	41555	Endonuclease G-like 1 (Predicted)_ isoform CRA_d OS=Rattus norvegicus OX=10116 GN=Exog PE=1 SV=1	0.348461	0.260118	0.7973	0.707196	0.771336	0.657477	0.304289	0.752248	0.714407	0.0191786	2.47215	0.0283664	2.34779	0.652495	1.05297
M0RCH6;D4A9Z8	3	3	18.9966	24812.1	Uncharacterized protein OS=Rattus norvegicus OX=10116 GN=Chmp4b PE=1 SV=2	0.254377	0.352838	0.267952	0.252003	0.360332	0.287059	0.303607	0.259977	0.323696	0.474574	0.856294	0.773111	1.06617	0.229694	0.803153
Q76EQ0;A0A0U1RRW0	2	2	18.3464	36035.3	Serine racemase OS=Rattus norvegicus OX=10116 GN=Srr PE=1 SV=1	0.260014	0.34584	0.251058	0.28974	0.359846	0.441319	0.302927	0.270399	0.400583	0.562126	0.892621	0.240795	1.32237	0.0999738	0.675014
G3V7L6;Q63347	2	2	19.7515	49033.1	26S proteasome regulatory subunit 7 OS=Rattus norvegicus OX=10116 GN=Psmc2 PE=1 SV=1	0.325374	0.277288	0.675601	0.591416	0.619177	0.48308	0.301331	0.633508	0.551129	0.0193409	2.10237	0.069906	1.82898	0.411687	1.14947
Q3S4A4;Q3S4A5;Q62848	2	2	11.535	46979	ADP-ribosylation factor GTPase activating protein 1 heart isoform OS=Rattus norvegicus OX=10116 GN=Arfgap1 PE=1 SV=1	0.297061	0.294483	0.195252	0.214779	0.169858	0.129743	0.295772	0.205015	0.149801	0.0117905	0.693154	0.0189251	0.506473	0.132221	1.36859
A0A0G2K042;Q9JLU4	2	2	11.6761	187213	SH3 and multiple ankyrin repeat domains protein 3 OS=Rattus norvegicus OX=10116 GN=Shank3 PE=1 SV=1	0.266482	0.31415	0.554658	0.583819	0.417293	0.423524	0.290316	0.569238	0.420409	0.010289	1.96076	0.033623	1.44811	0.00936506	1.35401
A0A0G2K1S6;F1LQQ1;P13697	2	2	11.9474	64459.9	Malic enzyme OS=Rattus norvegicus OX=10116 GN=Me1 PE=1 SV=1	0.271736	0.296356	0.110755	0.131895	0.0822756	0.0877275	0.284046	0.121325	0.0850015	0.00971843	0.42713	0.00384172	0.299253	0.079449	1.42732
Q58FK9;F1M572	2	2	12.0931	51614.5	Kynurenine--oxoglutarate transaminase 3 OS=Rattus norvegicus OX=10116 GN=Kyat3 PE=2 SV=1	0.264094	0.299659	0.390157	0.371353	0.439589	0.377504	0.281876	0.380755	0.408546	0.0395365	1.35079	0.0701111	1.44938	0.482375	0.931975
Q99ML5	3	3	18.3182	56515.9	Prenylcysteine oxidase OS=Rattus norvegicus OX=10116 GN=Pcyox1 PE=1 SV=1	0.333032	0.226572	0.509036	0.571992	0.556647	0.458768	0.279802	0.540514	0.507708	0.0537274	1.93177	0.087911	1.81453	0.627821	1.06462
D3Z9H2	2	2	12.938	43356.8	Hyaluronan and proteoglycan link protein 4 OS=Rattus norvegicus OX=10116 GN=Hapln4 PE=4 SV=1	0.341149	0.189772	0.619125	0.429573	0.730558	0.580456	0.265461	0.524349	0.655507	0.164278	1.97524	0.0670872	2.46932	0.39191	0.799914
Q4V7D4	2	2	11.9504	51224.1	Family with sequence similarity 126_ member B OS=Rattus norvegicus OX=10116 GN=Fam126b PE=1 SV=1	0.29266	0.226915	0.298249	0.301325	0.335755	0.345537	0.259788	0.299787	0.340646	0.348803	1.15397	0.137308	1.31125	0.0152368	0.880055
D3ZQ02	2	2	13.5293	50557.4	WD repeat domain 37 OS=Rattus norvegicus OX=10116 GN=Wdr37 PE=1 SV=3	0.200353	0.299317	0.676882	0.641555	0.684997	0.507913	0.249835	0.659219	0.596455	0.0177458	2.63862	0.0717621	2.3874	0.554021	1.10523
P38656;Q66HM7	2	2	11.707	47948.5	Lupus La protein homolog OS=Rattus norvegicus OX=10116 GN=Ssb PE=1 SV=1	0.234611	0.240611	0.227404	0.21951	0.206693	0.17785	0.237611	0.223457	0.192271	0.103965	0.940432	0.0919095	0.809186	0.172848	1.16219
F1LM33;Q5SGE0	2	2	12.213	157935	Leucine-rich PPR motif-containing protein_ mitochondrial OS=Rattus norvegicus OX=10116 GN=Lrpprc PE=1 SV=2	0.213947	0.255043	0.450128	0.420608	0.369386	0.380912	0.234495	0.435368	0.375149	0.0157311	1.85662	0.022915	1.59982	0.0619556	1.16052
D3ZMS0	2	2	14.9496	13308.2	Protein C10-like OS=Rattus norvegicus OX=10116 GN=LOC100911713 PE=1 SV=1	0.233677	0.234464	0.189042	0.164528	0.170099	0.169708	0.234071	0.176785	0.169904	0.0433139	0.755262	4.65235e-05	0.725864	0.631481	1.0405
Q4FZT0	3	3	19.9621	38528.1	Stomatin-like protein 2_ mitochondrial OS=Rattus norvegicus OX=10116 GN=Stoml2 PE=1 SV=1	0.277189	0.188463	0.3345	0.344253	0.258673	0.286553	0.232826	0.339377	0.272613	0.142022	1.45764	0.481862	1.17089	0.0461829	1.2449
D4A055;A0A0G2JSZ0;D3ZWK0;P54287;Q8VGC3	3	3	17.7395	58249.2	Voltage-dependent L-type calcium channel subunit beta-4 OS=Rattus norvegicus OX=10116 GN=Cacnb4 PE=1 SV=2	0.216387	0.211726	0.302141	0.269206	0.277273	0.32223	0.214056	0.285673	0.299752	0.0491934	1.33457	0.0619198	1.40034	0.664093	0.953033
A0A096MIT7;O70441	4	2	30.2274	63572.9	Synapsin-3 OS=Rattus norvegicus OX=10116 GN=Syn3 PE=1 SV=2	0.242328	0.144632	0.149721	0.14524	0.219767	0.181025	0.19348	0.14748	0.200396	0.446357	0.76225	0.904888	1.03574	0.112459	0.735946
A0A096MIZ1;D4A4D8	2	2	13.0742	42283.2	Paralemmin 2 OS=Rattus norvegicus OX=10116 GN=Palm2 PE=1 SV=1	0.160866	0.213026	0.132625	0.127447	0.137907	0.120238	0.186946	0.130036	0.129072	0.161145	0.69558	0.169577	0.690426	0.925858	1.00746
P04177	3	3	18.4757	56365.3	Tyrosine 3-monooxygenase OS=Rattus norvegicus OX=10116 GN=Th PE=1 SV=3	0.195905	0.153363	0.768569	0.590843	0.423796	0.359008	0.174634	0.679706	0.391402	0.0264254	3.89217	0.0297481	2.24126	0.0863079	1.7366
O88954	2	2	12.1888	66987.8	MAGUK p55 subfamily member 3 OS=Rattus norvegicus OX=10116 GN=Mpp3 PE=1 SV=3	0.147095	0.166659	0.256794	0.253814	0.263102	0.215874	0.156877	0.255304	0.239488	0.0101228	1.62742	0.083066	1.5266	0.571891	1.06604
A0A0H2UHP1;P51647;P13601;D3ZCV5	3	2	19.5424	57216.6	Retinal dehydrogenase 1 OS=Rattus norvegicus OX=10116 GN=Aldh1a1 PE=1 SV=1	0.158181	0.129386	0.204947	0.198797	0.0611933	0.0608293	0.143783	0.201872	0.0610113	0.059063	1.404	0.0286992	0.424328	0.000467918	3.30876
Q9QYL8	2	2	18.7371	25149.2	Acyl-protein thioesterase 2 OS=Rattus norvegicus OX=10116 GN=Lypla2 PE=1 SV=1	0.130488	0.111802	0.348996	0.244922	0.673734	0.607719	0.121145	0.296959	0.640726	0.0774026	2.45127	0.00366875	5.28892	0.0321199	0.463472
P18297	2	2	12.1222	28527.6	Sepiapterin reductase OS=Rattus norvegicus OX=10116 GN=Spr PE=1 SV=1	0.111067	0.0759607	0.262228	0.2584	0.336379	0.251284	0.0935137	0.260314	0.293831	0.0112757	2.7837	0.0475978	3.14212	0.514746	0.88593
Q5BKC9	2	2	17.7278	81578.4	Ephexin-1 OS=Rattus norvegicus OX=10116 GN=Ngef PE=1 SV=2	0.0450023	0.0224219	0.261566	0.240053	0.14302	0.120182	0.0337121	0.25081	0.131601	0.00509203	7.43975	0.0258328	3.90368	0.0168711	1.90583
Q9QZ76	2	2	13.4641	17213.9	Myoglobin OS=Rattus norvegicus OX=10116 GN=Mb PE=1 SV=3	0.0150389	0.0198159	0.553735	0.60585	0.283403	0.241804	0.0174274	0.579792	0.262603	0.00179804	33.2689	0.00692339	15.0684	0.0105605	2.20786
